# Supplementary material for: Comparative Genomics of 2009 Seasonal Plague (Yersinia pestis) in New Mexico
Source: PLoS One. 2012 Feb 16;7(2):e31604. doi: 10.1371/journal.pone.0031604 (PMC3281092; doi:10.1371/journal.pone.0031604)
Supplement: Supporting Information File S2 — Excel spreadsheet detailing High-confidence differences identified by Newbler and derived from the HCDiffs.txt files; provided as a separate file. (XLSX) [file pone.0031604.s005.xlsx]

## Sheet: Raw HCDiffs
AS200901156							AS200901434							AS200901509							AS200901539							BA20091703							BA200901799							BA200901990							BA200902009
>Reference	Start	End	Ref	Var	Total	Var	>Reference	Start	End	Ref	Var	Total	Var	>Reference	Start	End	Ref	Var	Total	Var	>Reference	Start	End	Ref	Var	Total	Var	>Reference	Start	End	Ref	Var	Total	Var	>Reference	Start	End	Ref	Var	Total	Var	>Reference	Start	End	Ref	Var	Total	Var	>Reference
>Accno	Pos	Pos	Nuc	Nuc	Depth	Freq	>Accno	Pos	Pos	Nuc	Nuc	Depth	Freq	>Accno	Pos	Pos	Nuc	Nuc	Depth	Freq	>Accno	Pos	Pos	Nuc	Nuc	Depth	Freq	>Accno	Pos	Pos	Nuc	Nuc	Depth	Freq	>Accno	Pos	Pos	Nuc	Nuc	Depth	Freq	>Accno	Pos	Pos	Nuc	Nuc	Depth	Freq	>Accno
>gi|16120353|ref|NC_003143.1|	17	17	C	-	12	1	>gi|16120353|ref|NC_003143.1|	17	17	C	-	20	1	>gi|16120353|ref|NC_003143.1|	17	17	C	-	13	1	>gi|16120353|ref|NC_003143.1|	17	17	C	-	11	1	>gi|16120353|ref|NC_003143.1|	17	17	C	-	7	1	>gi|16120353|ref|NC_003143.1|	17	17	C	-	27	1	>gi|16120353|ref|NC_003143.1|	17	17	C	-	25	1	>gi|16120353|ref|NC_003143.1|
>gi|16120353|ref|NC_003143.1|	82	82	C	A	20	1	>gi|16120353|ref|NC_003143.1|	82	82	C	A	23	1	>gi|16120353|ref|NC_003143.1|	82	82	C	A	16	1	>gi|16120353|ref|NC_003143.1|	82	82	C	A	17	1	>gi|16120353|ref|NC_003143.1|	82	82	C	A	13	1	>gi|16120353|ref|NC_003143.1|	82	82	C	A	30	0.93	>gi|16120353|ref|NC_003143.1|	82	82	C	A	31	1	>gi|16120353|ref|NC_003143.1|
>gi|16120353|ref|NC_003143.1|	130	130	G	C	19	1	>gi|16120353|ref|NC_003143.1|	130	130	G	C	19	1	>gi|16120353|ref|NC_003143.1|	130	130	G	C	16	1	>gi|16120353|ref|NC_003143.1|	130	130	G	C	15	1	>gi|16120353|ref|NC_003143.1|	130	130	G	C	16	1	>gi|16120353|ref|NC_003143.1|	130	130	G	C	33	1	>gi|16120353|ref|NC_003143.1|	130	130	G	C	29	0.97	>gi|16120353|ref|NC_003143.1|
>gi|16120353|ref|NC_003143.1|	76846	76852	TACCCCC	ACCCCT	19	0.16	>gi|16120353|ref|NC_003143.1|	120716	120733	CTGCAGTGAAAAGGTTAA	-	19	0.42	>gi|16120353|ref|NC_003143.1|	120716	120733	CTGCAGTGAAAAGGTTAA	-	17	0.76	>gi|16120353|ref|NC_003143.1|	70213	70214	CT	-	18	0.28	>gi|16120353|ref|NC_003143.1|	120716	120733	CTGCAGTGAAAAGGTTAA	-	8	0.62	>gi|16120353|ref|NC_003143.1|	2386	2391	TGGGGC	GGG	34	0.12	>gi|16120353|ref|NC_003143.1|	17441	17442	GT	-	25	0.16	>gi|16120353|ref|NC_003143.1|
>gi|16120353|ref|NC_003143.1|	120674	120675	GG	TA	19	0.16	>gi|16120353|ref|NC_003143.1|	150946	150946	C	A	19	1	>gi|16120353|ref|NC_003143.1|	150946	150946	C	A	12	1	>gi|16120353|ref|NC_003143.1|	116478	116482	TGGGC	GG	14	0.29	>gi|16120353|ref|NC_003143.1|	127022	127029	GGTTTGGT	-	10	0.8	>gi|16120353|ref|NC_003143.1|	87250	87251	AT	-	27	0.11	>gi|16120353|ref|NC_003143.1|	120644	120644	C	T	28	0.14	>gi|16120353|ref|NC_003143.1|
>gi|16120353|ref|NC_003143.1|	120716	120733	CTGCAGTGAAAAGGTTAA	-	11	0.36	>gi|16120353|ref|NC_003143.1|	174545	174568	TCAACGACAATATCAACGACAATA	-	12	0.83	>gi|16120353|ref|NC_003143.1|	174545	174568	TCAACGACAATATCAACGACAATA	-	14	0.71	>gi|16120353|ref|NC_003143.1|	120644	120644	C	T	14	0.21	>gi|16120353|ref|NC_003143.1|	138185	138186	TG	-	11	0.27	>gi|16120353|ref|NC_003143.1|	120674	120675	GG	TA	22	0.14	>gi|16120353|ref|NC_003143.1|	120646	120646	G	A	28	0.14	>gi|16120353|ref|NC_003143.1|
>gi|16120353|ref|NC_003143.1|	127022	127029	GGTTTGGT	-	11	0.73	>gi|16120353|ref|NC_003143.1|	190053	190059	TAACGAA	AAAG	4	1	>gi|16120353|ref|NC_003143.1|	184988	184992	GTAAT	ACA	18	0.28	>gi|16120353|ref|NC_003143.1|	120646	120646	G	A	14	0.21	>gi|16120353|ref|NC_003143.1|	150946	150946	C	A	17	1	>gi|16120353|ref|NC_003143.1|	120716	120733	CTGCAGTGAAAAGGTTAA	-	20	0.6	>gi|16120353|ref|NC_003143.1|	120647	120647	C	T	27	0.15	>gi|16120353|ref|NC_003143.1|
>gi|16120353|ref|NC_003143.1|	150946	150946	C	A	23	1	>gi|16120353|ref|NC_003143.1|	192004	192004	A	G	5	1	>gi|16120353|ref|NC_003143.1|	237090	237091	GA	-	22	0.14	>gi|16120353|ref|NC_003143.1|	120647	120647	C	T	14	0.21	>gi|16120353|ref|NC_003143.1|	195074	195074	G	A	13	0.92	>gi|16120353|ref|NC_003143.1|	150946	150946	C	A	21	1	>gi|16120353|ref|NC_003143.1|	120651	120651	A	G	27	0.15	>gi|16120353|ref|NC_003143.1|
>gi|16120353|ref|NC_003143.1|	190051	190051	T	-	6	1	>gi|16120353|ref|NC_003143.1|	219717	219718	AC	-	17	0.29	>gi|16120353|ref|NC_003143.1|	284552	284552	G	-	22	1	>gi|16120353|ref|NC_003143.1|	120651	120651	A	G	11	0.27	>gi|16120353|ref|NC_003143.1|	322248	322254	TTTTGCT	-	16	0.62	>gi|16120353|ref|NC_003143.1|	184194	184213	GCAAGTAAACTGATATTGTT	-	24	0.75	>gi|16120353|ref|NC_003143.1|	120656	120656	T	C	27	0.15	>gi|16120353|ref|NC_003143.1|
>gi|16120353|ref|NC_003143.1|	190053	190059	TAACGAA	AAAG	5	1	>gi|16120353|ref|NC_003143.1|	284552	284552	G	-	12	1	>gi|16120353|ref|NC_003143.1|	322251	322251	-	TGCTTTT	13	0.77	>gi|16120353|ref|NC_003143.1|	120656	120657	TA	CG	12	0.33	>gi|16120353|ref|NC_003143.1|	351821	351821	T	G	8	1	>gi|16120353|ref|NC_003143.1|	192004	192004	A	G	3	1	>gi|16120353|ref|NC_003143.1|	120657	120657	A	G	27	0.15	>gi|16120353|ref|NC_003143.1|
>gi|16120353|ref|NC_003143.1|	190065	190066	CA	-	3	1	>gi|16120353|ref|NC_003143.1|	322228	322228	-	TTTGC	11	0.55	>gi|16120353|ref|NC_003143.1|	351821	351821	T	G	18	0.94	>gi|16120353|ref|NC_003143.1|	120674	120675	GG	AT	11	0.36	>gi|16120353|ref|NC_003143.1|	809482	809482	T	C	10	0.6	>gi|16120353|ref|NC_003143.1|	217758	217758	C	T	31	0.16	>gi|16120353|ref|NC_003143.1|	120669	120669	G	A	27	0.19	>gi|16120353|ref|NC_003143.1|
>gi|16120353|ref|NC_003143.1|	190069	190069	A	G	3	1	>gi|16120353|ref|NC_003143.1|	351821	351821	T	G	16	0.69	>gi|16120353|ref|NC_003143.1|	581536	581536	-	TCAAT	15	1	>gi|16120353|ref|NC_003143.1|	150946	150946	C	A	18	1	>gi|16120353|ref|NC_003143.1|	809485	809486	TA	AC	10	0.4	>gi|16120353|ref|NC_003143.1|	351821	351821	T	G	24	0.92	>gi|16120353|ref|NC_003143.1|	120674	120675	GG	AT	27	0.19	>gi|16120353|ref|NC_003143.1|
>gi|16120353|ref|NC_003143.1|	192004	192004	A	G	4	1	>gi|16120353|ref|NC_003143.1|	581536	581536	-	TCAAT	29	0.86	>gi|16120353|ref|NC_003143.1|	681456	681456	T	A	9	1	>gi|16120353|ref|NC_003143.1|	190053	190059	TAACGAA	AAAG	3	1	>gi|16120353|ref|NC_003143.1|	809494	809494	T	C	11	0.45	>gi|16120353|ref|NC_003143.1|	456953	456953	-	GTTGATTG	31	0.77	>gi|16120353|ref|NC_003143.1|	120716	120733	CTGCAGTGAAAAGGTTAA	-	25	0.56	>gi|16120353|ref|NC_003143.1|
>gi|16120353|ref|NC_003143.1|	195074	195074	G	A	13	1	>gi|16120353|ref|NC_003143.1|	675243	675244	TA	-	21	0.33	>gi|16120353|ref|NC_003143.1|	707246	707246	G	T	21	1	>gi|16120353|ref|NC_003143.1|	190065	190066	CA	-	3	1	>gi|16120353|ref|NC_003143.1|	809500	809500	T	C	11	0.36	>gi|16120353|ref|NC_003143.1|	581536	581536	-	TCAAT	31	0.94	>gi|16120353|ref|NC_003143.1|	150946	150946	C	A	27	1	>gi|16120353|ref|NC_003143.1|
>gi|16120353|ref|NC_003143.1|	322238	322243	GCTTTT	-	18	0.22	>gi|16120353|ref|NC_003143.1|	681456	681456	T	A	14	1	>gi|16120353|ref|NC_003143.1|	808127	808133	TCATCCG	-	9	0.56	>gi|16120353|ref|NC_003143.1|	190069	190069	A	G	3	1	>gi|16120353|ref|NC_003143.1|	809504	809516	ACTTTTACTTTTA	-	11	0.45	>gi|16120353|ref|NC_003143.1|	673900	673902	ATA	T	18	0.17	>gi|16120353|ref|NC_003143.1|	341011	341011	C	T	20	1	>gi|16120353|ref|NC_003143.1|
>gi|16120353|ref|NC_003143.1|	322248	322254	TTTTGCT	-	18	0.56	>gi|16120353|ref|NC_003143.1|	707246	707246	G	T	17	1	>gi|16120353|ref|NC_003143.1|	809482	809482	T	C	20	0.6	>gi|16120353|ref|NC_003143.1|	279821	279822	GA	-	18	0.17	>gi|16120353|ref|NC_003143.1|	845508	845508	C	T	8	0.75	>gi|16120353|ref|NC_003143.1|	698940	698941	TG	-	29	0.1	>gi|16120353|ref|NC_003143.1|	351821	351821	T	G	23	1	>gi|16120353|ref|NC_003143.1|
>gi|16120353|ref|NC_003143.1|	351821	351821	T	G	15	1	>gi|16120353|ref|NC_003143.1|	808127	808133	TCATCCG	-	14	0.5	>gi|16120353|ref|NC_003143.1|	809488	809488	T	C	20	0.65	>gi|16120353|ref|NC_003143.1|	322251	322251	-	TGCTTT	15	0.6	>gi|16120353|ref|NC_003143.1|	845520	845520	C	T	7	0.86	>gi|16120353|ref|NC_003143.1|	777163	777165	TAC	A	37	0.14	>gi|16120353|ref|NC_003143.1|	475269	475271	TGT	G	30	0.1	>gi|16120353|ref|NC_003143.1|
>gi|16120353|ref|NC_003143.1|	445274	445276	ATA	T	25	0.12	>gi|16120353|ref|NC_003143.1|	809470	809470	C	-	16	0.56	>gi|16120353|ref|NC_003143.1|	809494	809494	T	C	20	0.55	>gi|16120353|ref|NC_003143.1|	351821	351821	T	G	13	1	>gi|16120353|ref|NC_003143.1|	845535	845535	T	C	7	0.86	>gi|16120353|ref|NC_003143.1|	809482	809482	-	C	18	1	>gi|16120353|ref|NC_003143.1|	581536	581536	-	TCAAT	25	0.92	>gi|16120353|ref|NC_003143.1|
>gi|16120353|ref|NC_003143.1|	777163	777165	TAC	A	18	0.17	>gi|16120353|ref|NC_003143.1|	809476	809476	C	T	15	0.27	>gi|16120353|ref|NC_003143.1|	809500	809500	T	C	19	0.58	>gi|16120353|ref|NC_003143.1|	534049	534050	TC	-	22	0.14	>gi|16120353|ref|NC_003143.1|	917155	917155	A	G	10	1	>gi|16120353|ref|NC_003143.1|	809485	809485	T	-	18	0.72	>gi|16120353|ref|NC_003143.1|	669885	669885	C	T	18	1	>gi|16120353|ref|NC_003143.1|
>gi|16120353|ref|NC_003143.1|	809482	809482	T	C	27	0.93	>gi|16120353|ref|NC_003143.1|	809482	809482	T	C	15	0.47	>gi|16120353|ref|NC_003143.1|	809506	809506	T	C	19	0.53	>gi|16120353|ref|NC_003143.1|	581536	581536	-	TCAAT	13	0.92	>gi|16120353|ref|NC_003143.1|	1044059	1044060	AC	-	9	0.33	>gi|16120353|ref|NC_003143.1|	809488	809488	T	C	19	0.95	>gi|16120353|ref|NC_003143.1|	715169	715170	TG	-	28	0.14	>gi|16120353|ref|NC_003143.1|
>gi|16120353|ref|NC_003143.1|	809488	809488	-	C	26	0.69	>gi|16120353|ref|NC_003143.1|	809488	809488	T	C	15	0.4	>gi|16120353|ref|NC_003143.1|	845456	845456	A	G	14	0.21	>gi|16120353|ref|NC_003143.1|	666671	666671	C	A	13	0.92	>gi|16120353|ref|NC_003143.1|	1178178	1178178	T	C	12	1	>gi|16120353|ref|NC_003143.1|	809494	809494	T	C	19	1	>gi|16120353|ref|NC_003143.1|	766675	766683	ATAGCGTTT	-	13	0.85	>gi|16120353|ref|NC_003143.1|
>gi|16120353|ref|NC_003143.1|	809488	809492	TTTTA	-	26	0.19	>gi|16120353|ref|NC_003143.1|	809492	809511	ACTTTTACTTTTACTTTTAC	-	12	0.5	>gi|16120353|ref|NC_003143.1|	845467	845467	-	GGT	14	0.36	>gi|16120353|ref|NC_003143.1|	809482	809482	T	C	14	0.36	>gi|16120353|ref|NC_003143.1|	1234972	1234972	-	A	10	1	>gi|16120353|ref|NC_003143.1|	809500	809500	T	C	19	0.89	>gi|16120353|ref|NC_003143.1|	774852	774853	AG	-	29	0.1	>gi|16120353|ref|NC_003143.1|
>gi|16120353|ref|NC_003143.1|	845508	845508	C	T	10	1	>gi|16120353|ref|NC_003143.1|	815325	815326	AG	-	13	0.31	>gi|16120353|ref|NC_003143.1|	845472	845472	C	T	15	0.27	>gi|16120353|ref|NC_003143.1|	845520	845520	C	T	8	0.37	>gi|16120353|ref|NC_003143.1|	1279918	1279918	C	T	5	1	>gi|16120353|ref|NC_003143.1|	809506	809506	-	C	19	0.74	>gi|16120353|ref|NC_003143.1|	796073	796081	GGGGGGTAA	-	16	0.75	>gi|16120353|ref|NC_003143.1|
>gi|16120353|ref|NC_003143.1|	845520	845520	C	T	10	1	>gi|16120353|ref|NC_003143.1|	917155	917155	A	G	21	1	>gi|16120353|ref|NC_003143.1|	845508	845508	C	T	14	0.43	>gi|16120353|ref|NC_003143.1|	845535	845535	T	C	11	0.55	>gi|16120353|ref|NC_003143.1|	1315936	1315936	-	TTCTGGGGGAACACGGAATTCCTGCTG	13	0.69	>gi|16120353|ref|NC_003143.1|	809512	809512	-	C	19	0.74	>gi|16120353|ref|NC_003143.1|	802595	802595	G	A	24	0.17	>gi|16120353|ref|NC_003143.1|
>gi|16120353|ref|NC_003143.1|	845535	845535	T	C	9	1	>gi|16120353|ref|NC_003143.1|	1046890	1046892	ATA	T	17	0.18	>gi|16120353|ref|NC_003143.1|	845520	845520	C	T	12	0.42	>gi|16120353|ref|NC_003143.1|	917155	917155	A	G	20	1	>gi|16120353|ref|NC_003143.1|	1391153	1391153	C	T	7	1	>gi|16120353|ref|NC_003143.1|	815325	815326	AG	-	30	0.17	>gi|16120353|ref|NC_003143.1|	802598	802633	AATCGGTAGCCCTGTGCAAATCGGTAGCCCTGTGCA	-	22	0.64	>gi|16120353|ref|NC_003143.1|
>gi|16120353|ref|NC_003143.1|	868799	868800	TC	-	14	0.21	>gi|16120353|ref|NC_003143.1|	1072960	1072960	G	A	22	1	>gi|16120353|ref|NC_003143.1|	845535	845535	T	C	10	0.3	>gi|16120353|ref|NC_003143.1|	922690	922696	ACGGGGT	CGGG	17	0.47	>gi|16120353|ref|NC_003143.1|	1395957	1395957	-	TCTTTGGAGCCGCCACCA	9	0.78	>gi|16120353|ref|NC_003143.1|	917155	917155	A	G	28	1	>gi|16120353|ref|NC_003143.1|	802637	802637	A	C	26	0.15	>gi|16120353|ref|NC_003143.1|
>gi|16120353|ref|NC_003143.1|	905981	905982	AC	-	26	0.27	>gi|16120353|ref|NC_003143.1|	1178178	1178178	T	C	11	1	>gi|16120353|ref|NC_003143.1|	917155	917155	A	G	15	1	>gi|16120353|ref|NC_003143.1|	961274	961276	TGA	-	13	1	>gi|16120353|ref|NC_003143.1|	1554013	1554028	GTTAATTGGTTAATTG	-	11	0.73	>gi|16120353|ref|NC_003143.1|	1091311	1091315	ACAAT	-	24	0.87	>gi|16120353|ref|NC_003143.1|	802643	802645	CCC	GCA	26	0.15	>gi|16120353|ref|NC_003143.1|
>gi|16120353|ref|NC_003143.1|	906037	906042	ACCCCT	CCC	22	0.27	>gi|16120353|ref|NC_003143.1|	1234972	1234972	-	A	14	1	>gi|16120353|ref|NC_003143.1|	1057013	1057014	CA	-	22	0.14	>gi|16120353|ref|NC_003143.1|	1178178	1178178	T	C	10	1	>gi|16120353|ref|NC_003143.1|	1607094	1607094	-	GGGATAGTC	17	0.71	>gi|16120353|ref|NC_003143.1|	1093938	1093955	GACTATAGCCCTGATAAA	-	28	0.93	>gi|16120353|ref|NC_003143.1|	802652	802652	G	A	25	0.16	>gi|16120353|ref|NC_003143.1|
>gi|16120353|ref|NC_003143.1|	917155	917155	A	G	27	0.96	>gi|16120353|ref|NC_003143.1|	1273130	1273130	T	C	3	1	>gi|16120353|ref|NC_003143.1|	1072960	1072960	G	A	21	1	>gi|16120353|ref|NC_003143.1|	1181328	1181328	G	T	11	1	>gi|16120353|ref|NC_003143.1|	1722553	1722571	AGTTATCCAAGTATTTTCT	-	8	0.5	>gi|16120353|ref|NC_003143.1|	1178178	1178178	T	C	17	1	>gi|16120353|ref|NC_003143.1|	809476	809488	CTTTACTTTTACT	TTTTAC	26	0.27	>gi|16120353|ref|NC_003143.1|
>gi|16120353|ref|NC_003143.1|	1178178	1178178	T	C	22	1	>gi|16120353|ref|NC_003143.1|	1273143	1273143	A	C	3	1	>gi|16120353|ref|NC_003143.1|	1178178	1178178	T	C	8	1	>gi|16120353|ref|NC_003143.1|	1228212	1228213	TC	-	20	0.25	>gi|16120353|ref|NC_003143.1|	1868915	1868930	GGAATGAATGTATTGA	-	9	0.78	>gi|16120353|ref|NC_003143.1|	1234972	1234972	-	A	27	1	>gi|16120353|ref|NC_003143.1|	809482	809482	T	C	26	0.54	>gi|16120353|ref|NC_003143.1|
>gi|16120353|ref|NC_003143.1|	1234972	1234972	-	A	24	1	>gi|16120353|ref|NC_003143.1|	1273170	1273170	T	C	9	0.33	>gi|16120353|ref|NC_003143.1|	1220204	1220204	-	G	12	1	>gi|16120353|ref|NC_003143.1|	1234972	1234972	-	A	16	1	>gi|16120353|ref|NC_003143.1|	1939828	1939828	T	G	6	1	>gi|16120353|ref|NC_003143.1|	1245196	1245196	T	C	8	1	>gi|16120353|ref|NC_003143.1|	809488	809488	T	C	26	0.46	>gi|16120353|ref|NC_003143.1|
>gi|16120353|ref|NC_003143.1|	1279918	1279918	C	T	13	0.92	>gi|16120353|ref|NC_003143.1|	1273174	1273174	G	A	9	0.33	>gi|16120353|ref|NC_003143.1|	1220206	1220206	C	-	12	1	>gi|16120353|ref|NC_003143.1|	1245496	1245497	GT	-	16	0.31	>gi|16120353|ref|NC_003143.1|	1939841	1939841	A	G	6	1	>gi|16120353|ref|NC_003143.1|	1343781	1343781	-	CAATGAG	15	0.4	>gi|16120353|ref|NC_003143.1|	845508	845508	C	T	12	0.5	>gi|16120353|ref|NC_003143.1|
>gi|16120353|ref|NC_003143.1|	1302531	1302532	AT	-	29	0.28	>gi|16120353|ref|NC_003143.1|	1315936	1315936	-	TTCTGGGGGAACACGGAATTCCTGCTG	15	0.6	>gi|16120353|ref|NC_003143.1|	1220225	1220225	A	T	12	1	>gi|16120353|ref|NC_003143.1|	1315936	1315936	-	TTCTGGGGGAACACGGAATTCCTGCTG	14	0.79	>gi|16120353|ref|NC_003143.1|	1971625	1971625	C	T	12	1	>gi|16120353|ref|NC_003143.1|	1343829	1343829	G	A	22	0.45	>gi|16120353|ref|NC_003143.1|	845520	845520	C	T	10	0.3	>gi|16120353|ref|NC_003143.1|
>gi|16120353|ref|NC_003143.1|	1315936	1315936	-	TTCTGGGGGAACACGGAATTCCTGCTG	13	0.85	>gi|16120353|ref|NC_003143.1|	1336811	1336811	C	T	15	1	>gi|16120353|ref|NC_003143.1|	1220227	1220227	T	C	12	1	>gi|16120353|ref|NC_003143.1|	1343829	1343829	G	A	10	0.4	>gi|16120353|ref|NC_003143.1|	2060795	2060795	C	A	9	1	>gi|16120353|ref|NC_003143.1|	1343837	1343837	-	GCAATGAAA	23	0.22	>gi|16120353|ref|NC_003143.1|	845535	845535	T	C	12	0.25	>gi|16120353|ref|NC_003143.1|
>gi|16120353|ref|NC_003143.1|	1391153	1391153	C	T	15	1	>gi|16120353|ref|NC_003143.1|	1343781	1343781	-	CAATGAG	18	0.22	>gi|16120353|ref|NC_003143.1|	1221450	1221450	T	C	7	1	>gi|16120353|ref|NC_003143.1|	1349755	1349755	-	AGTAAT	20	0.6	>gi|16120353|ref|NC_003143.1|	2077732	2077732	G	A	19	0.26	>gi|16120353|ref|NC_003143.1|	1349755	1349755	-	AGTAAT	28	0.68	>gi|16120353|ref|NC_003143.1|	917155	917155	A	G	25	1	>gi|16120353|ref|NC_003143.1|
>gi|16120353|ref|NC_003143.1|	1395938	1395938	G	A	18	0.22	>gi|16120353|ref|NC_003143.1|	1391153	1391153	C	T	13	1	>gi|16120353|ref|NC_003143.1|	1221458	1221458	T	A	7	1	>gi|16120353|ref|NC_003143.1|	1354267	1354268	AT	-	13	0.23	>gi|16120353|ref|NC_003143.1|	2077748	2077748	-	GCATACGATTACCTTGACACACAATTACCTTG	17	0.59	>gi|16120353|ref|NC_003143.1|	1395957	1395957	-	TCTTTGGAGCCGCCACCA	28	0.82	>gi|16120353|ref|NC_003143.1|	961273	961276	TTGA	-	27	0.96	>gi|16120353|ref|NC_003143.1|
>gi|16120353|ref|NC_003143.1|	1395940	1395943	TTTC	CTTT	18	0.22	>gi|16120353|ref|NC_003143.1|	1395957	1395957	-	TCTTTGGAGCCGCCACCA	22	0.59	>gi|16120353|ref|NC_003143.1|	1221466	1221466	T	C	7	1	>gi|16120353|ref|NC_003143.1|	1391153	1391153	C	T	13	1	>gi|16120353|ref|NC_003143.1|	2117912	2117912	-	ATGTGCCTG	15	0.27	>gi|16120353|ref|NC_003143.1|	1554013	1554028	GTTAATTGGTTAATTG	-	27	0.85	>gi|16120353|ref|NC_003143.1|	1023355	1023356	AG	-	28	0.14	>gi|16120353|ref|NC_003143.1|
>gi|16120353|ref|NC_003143.1|	1395944	1395944	A	G	18	0.22	>gi|16120353|ref|NC_003143.1|	1486389	1486389	-	T	26	0.31	>gi|16120353|ref|NC_003143.1|	1221470	1221472	GGC	TTGGG	7	1	>gi|16120353|ref|NC_003143.1|	1395938	1395938	G	A	16	0.19	>gi|16120353|ref|NC_003143.1|	2236259	2236262	GTCT	-	16	0.19	>gi|16120353|ref|NC_003143.1|	1581503	1581504	GT	-	33	0.12	>gi|16120353|ref|NC_003143.1|	1178178	1178178	T	C	31	1	>gi|16120353|ref|NC_003143.1|
>gi|16120353|ref|NC_003143.1|	1395957	1395957	-	TCTTTGGAGCCGCCACCA	19	0.74	>gi|16120353|ref|NC_003143.1|	1554013	1554028	GTTAATTGGTTAATTG	-	18	0.89	>gi|16120353|ref|NC_003143.1|	1221475	1221476	GG	-	7	1	>gi|16120353|ref|NC_003143.1|	1395940	1395943	TTTC	CTTT	15	0.2	>gi|16120353|ref|NC_003143.1|	2238543	2238558	ATAGAAAGATAGAAAG	-	3	1	>gi|16120353|ref|NC_003143.1|	1607094	1607094	-	GGGATAGTCGGGATAGTCGGGATAGTC	28	0.75	>gi|16120353|ref|NC_003143.1|	1234972	1234972	-	A	27	1	>gi|16120353|ref|NC_003143.1|
>gi|16120353|ref|NC_003143.1|	1432940	1432942	GTA	T	16	0.25	>gi|16120353|ref|NC_003143.1|	1558606	1558606	C	T	12	1	>gi|16120353|ref|NC_003143.1|	1221484	1221484	C	A	7	1	>gi|16120353|ref|NC_003143.1|	1395944	1395944	A	G	17	0.35	>gi|16120353|ref|NC_003143.1|	2273616	2273616	G	C	14	1	>gi|16120353|ref|NC_003143.1|	1682356	1682357	GC	-	21	0.14	>gi|16120353|ref|NC_003143.1|	1245196	1245196	T	C	5	1	>gi|16120353|ref|NC_003143.1|
>gi|16120353|ref|NC_003143.1|	1479958	1479959	TG	-	15	0.2	>gi|16120353|ref|NC_003143.1|	1564799	1564799	C	T	20	1	>gi|16120353|ref|NC_003143.1|	1221487	1221487	C	G	7	1	>gi|16120353|ref|NC_003143.1|	1395957	1395957	-	TCTTTGGAGCCGCCACCA	16	0.62	>gi|16120353|ref|NC_003143.1|	2278317	2278317	A	G	21	1	>gi|16120353|ref|NC_003143.1|	1868901	1868902	AA	GC	27	0.15	>gi|16120353|ref|NC_003143.1|	1288717	1288717	C	A	25	1	>gi|16120353|ref|NC_003143.1|
>gi|16120353|ref|NC_003143.1|	1554013	1554028	GTTAATTGGTTAATTG	-	14	0.57	>gi|16120353|ref|NC_003143.1|	1593953	1593955	AGA	G	20	0.15	>gi|16120353|ref|NC_003143.1|	1221488	1221488	C	A	7	1	>gi|16120353|ref|NC_003143.1|	1403597	1403598	TC	-	14	0.21	>gi|16120353|ref|NC_003143.1|	2300659	2300659	T	G	10	1	>gi|16120353|ref|NC_003143.1|	1868915	1868930	GGAATGAATGTATTGA	-	27	0.74	>gi|16120353|ref|NC_003143.1|	1290145	1290147	TGG	CAA	17	0.24	>gi|16120353|ref|NC_003143.1|
>gi|16120353|ref|NC_003143.1|	1670185	1670185	C	ACA	20	0.15	>gi|16120353|ref|NC_003143.1|	1607094	1607094	-	GGGATAGTC	20	0.85	>gi|16120353|ref|NC_003143.1|	1221496	1221496	A	G	7	1	>gi|16120353|ref|NC_003143.1|	1532430	1532432	TAT	A	15	0.2	>gi|16120353|ref|NC_003143.1|	2316015	2316030	CTAATCAACTAATCAA	-	9	0.89	>gi|16120353|ref|NC_003143.1|	1930864	1930865	CA	-	30	0.1	>gi|16120353|ref|NC_003143.1|	1290225	1290225	A	C	21	0.19	>gi|16120353|ref|NC_003143.1|
>gi|16120353|ref|NC_003143.1|	1710061	1710062	GA	-	28	0.11	>gi|16120353|ref|NC_003143.1|	1627133	1627134	GT	-	17	0.18	>gi|16120353|ref|NC_003143.1|	1221526	1221527	TG	GT	9	1	>gi|16120353|ref|NC_003143.1|	1554021	1554028	GTTAATTG	-	7	0.57	>gi|16120353|ref|NC_003143.1|	2325310	2325317	TGTTTGTT	-	11	0.73	>gi|16120353|ref|NC_003143.1|	1939828	1939828	T	G	13	0.92	>gi|16120353|ref|NC_003143.1|	1315936	1315936	-	TTCTGGGGGAACACGGAATTCCTGCTG	26	0.92	>gi|16120353|ref|NC_003143.1|
>gi|16120353|ref|NC_003143.1|	1868915	1868930	GGAATGAATGTATTGA	-	16	0.81	>gi|16120353|ref|NC_003143.1|	1868915	1868930	GGAATGAATGTATTGA	-	13	0.69	>gi|16120353|ref|NC_003143.1|	1221536	1221536	G	A	9	1	>gi|16120353|ref|NC_003143.1|	1607094	1607094	-	GGGATAGTC	10	0.7	>gi|16120353|ref|NC_003143.1|	2336368	2336372	ATTTA	TT	9	0.56	>gi|16120353|ref|NC_003143.1|	1939841	1939841	A	G	12	0.92	>gi|16120353|ref|NC_003143.1|	1335280	1335286	GTTAATA	-	25	0.8	>gi|16120353|ref|NC_003143.1|
>gi|16120353|ref|NC_003143.1|	1939828	1939828	T	G	21	1	>gi|16120353|ref|NC_003143.1|	1874837	1874839	GAT	A	18	0.17	>gi|16120353|ref|NC_003143.1|	1221539	1221539	A	G	9	1	>gi|16120353|ref|NC_003143.1|	1738860	1738860	T	A	10	1	>gi|16120353|ref|NC_003143.1|	2418892	2418892	A	G	7	1	>gi|16120353|ref|NC_003143.1|	1962284	1962301	GACTATAAATGCAATAAC	-	22	0.86	>gi|16120353|ref|NC_003143.1|	1343829	1343829	G	A	31	0.39	>gi|16120353|ref|NC_003143.1|
>gi|16120353|ref|NC_003143.1|	1939841	1939841	A	G	19	1	>gi|16120353|ref|NC_003143.1|	1939828	1939828	T	G	12	1	>gi|16120353|ref|NC_003143.1|	1234972	1234972	-	A	18	1	>gi|16120353|ref|NC_003143.1|	1770160	1770161	GA	-	13	0.38	>gi|16120353|ref|NC_003143.1|	2552611	2552611	-	G	14	0.64	>gi|16120353|ref|NC_003143.1|	1994514	1994514	A	T	3	1	>gi|16120353|ref|NC_003143.1|	1391153	1391153	C	T	29	1	>gi|16120353|ref|NC_003143.1|
>gi|16120353|ref|NC_003143.1|	1971625	1971625	C	T	15	1	>gi|16120353|ref|NC_003143.1|	1939841	1939841	A	G	12	1	>gi|16120353|ref|NC_003143.1|	1245196	1245196	T	C	4	1	>gi|16120353|ref|NC_003143.1|	1833157	1833158	AC	-	9	0.33	>gi|16120353|ref|NC_003143.1|	2552611	2552627	AATGTGTGTTTCAAGCT	-	12	0.33	>gi|16120353|ref|NC_003143.1|	1994519	1994525	GGCCAAA	CAAG	5	0.6	>gi|16120353|ref|NC_003143.1|	1395932	1395944	CCCCCCGTTTTCA	AGCCGCCACCATCTTTG	29	0.1	>gi|16120353|ref|NC_003143.1|
>gi|16120353|ref|NC_003143.1|	2060795	2060795	C	A	24	0.96	>gi|16120353|ref|NC_003143.1|	1971625	1971625	C	T	9	1	>gi|16120353|ref|NC_003143.1|	1315936	1315936	-	TTCTGGGGGAACACGGAATTCCTGCTG	13	0.62	>gi|16120353|ref|NC_003143.1|	1868915	1868930	GGAATGAATGTATTGA	-	12	0.75	>gi|16120353|ref|NC_003143.1|	2552629	2552665	GAATGTGTGTTTCAAGCTGAATGTATGTTTCAAGCTG	-	10	0.5	>gi|16120353|ref|NC_003143.1|	2001848	2001848	G	T	26	0.12	>gi|16120353|ref|NC_003143.1|	1395957	1395957	-	TCTTTGGAGCCGCCACCA	24	0.71	>gi|16120353|ref|NC_003143.1|
>gi|16120353|ref|NC_003143.1|	2077748	2077748	-	GCATACGATTACCTTGACACACAATTACCTTG	13	0.69	>gi|16120353|ref|NC_003143.1|	2060795	2060795	C	A	17	0.94	>gi|16120353|ref|NC_003143.1|	1321140	1321141	AC	-	13	0.31	>gi|16120353|ref|NC_003143.1|	1939828	1939828	T	G	14	1	>gi|16120353|ref|NC_003143.1|	2552666	2552675	AATGTATGTT	-	12	0.42	>gi|16120353|ref|NC_003143.1|	2001851	2001852	TC	GT	28	0.21	>gi|16120353|ref|NC_003143.1|	1446679	1446681	CGT	G	35	0.14	>gi|16120353|ref|NC_003143.1|
>gi|16120353|ref|NC_003143.1|	2170831	2170832	TA	-	24	0.17	>gi|16120353|ref|NC_003143.1|	2077729	2077729	C	T	22	0.23	>gi|16120353|ref|NC_003143.1|	1336811	1336811	C	T	18	1	>gi|16120353|ref|NC_003143.1|	1939841	1939841	A	G	13	1	>gi|16120353|ref|NC_003143.1|	2578013	2578013	-	GTCACCTATCACCT	15	0.4	>gi|16120353|ref|NC_003143.1|	2001856	2001870	AGTTGTTGTATCAAC	-	26	0.77	>gi|16120353|ref|NC_003143.1|	1554013	1554028	GTTAATTGGTTAATTG	-	27	0.7	>gi|16120353|ref|NC_003143.1|
>gi|16120353|ref|NC_003143.1|	2238551	2238558	ATAGAAAG	-	15	0.73	>gi|16120353|ref|NC_003143.1|	2077732	2077732	G	A	22	0.23	>gi|16120353|ref|NC_003143.1|	1343781	1343781	-	CAATGAG	15	0.47	>gi|16120353|ref|NC_003143.1|	1971625	1971625	C	T	12	1	>gi|16120353|ref|NC_003143.1|	2597550	2597565	ACTATTTCGTGCACTT	-	13	0.85	>gi|16120353|ref|NC_003143.1|	2021963	2021963	A	-	16	0.37	>gi|16120353|ref|NC_003143.1|	1607094	1607094	-	GGGATAGTC	26	0.85	>gi|16120353|ref|NC_003143.1|
>gi|16120353|ref|NC_003143.1|	2238568	2238568	A	C	16	0.69	>gi|16120353|ref|NC_003143.1|	2077748	2077748	-	GCATACGATTACCTTGACACACAATTACCTTG	25	0.6	>gi|16120353|ref|NC_003143.1|	1383347	1383348	AC	-	16	0.25	>gi|16120353|ref|NC_003143.1|	2060795	2060795	C	A	14	0.93	>gi|16120353|ref|NC_003143.1|	2619611	2619611	T	G	12	1	>gi|16120353|ref|NC_003143.1|	2063889	2063890	TG	-	30	0.13	>gi|16120353|ref|NC_003143.1|	1868915	1868930	GGAATGAATGTATTGA	-	21	0.95	>gi|16120353|ref|NC_003143.1|
>gi|16120353|ref|NC_003143.1|	2238681	2238681	-	ATCAAGTA	25	0.56	>gi|16120353|ref|NC_003143.1|	2227810	2227815	AACATC	-	16	0.75	>gi|16120353|ref|NC_003143.1|	1391153	1391153	C	T	12	1	>gi|16120353|ref|NC_003143.1|	2077748	2077748	-	GCATACGATTACCTTGACACACAATTACCTTG	17	0.65	>gi|16120353|ref|NC_003143.1|	2842886	2842886	G	A	12	1	>gi|16120353|ref|NC_003143.1|	2077729	2077729	C	T	33	0.18	>gi|16120353|ref|NC_003143.1|	1878012	1878012	C	A	25	1	>gi|16120353|ref|NC_003143.1|
>gi|16120353|ref|NC_003143.1|	2248815	2248816	GT	-	21	0.19	>gi|16120353|ref|NC_003143.1|	2236252	2236255	TCCG	CCCCGA	19	0.26	>gi|16120353|ref|NC_003143.1|	1395957	1395957	-	TCTTTGGAGCCGCCACCA	13	0.77	>gi|16120353|ref|NC_003143.1|	2185815	2185816	TG	-	11	0.27	>gi|16120353|ref|NC_003143.1|	2895313	2895313	-	C	11	1	>gi|16120353|ref|NC_003143.1|	2077732	2077732	G	A	33	0.18	>gi|16120353|ref|NC_003143.1|	1885569	1885569	-	CCAA	18	1	>gi|16120353|ref|NC_003143.1|
>gi|16120353|ref|NC_003143.1|	2273616	2273616	G	C	20	1	>gi|16120353|ref|NC_003143.1|	2238568	2238568	A	-	11	1	>gi|16120353|ref|NC_003143.1|	1554013	1554028	GTTAATTGGTTAATTG	-	10	0.8	>gi|16120353|ref|NC_003143.1|	2273616	2273616	G	C	16	1	>gi|16120353|ref|NC_003143.1|	2916199	2916199	-	AACTATCACC	8	0.5	>gi|16120353|ref|NC_003143.1|	2077748	2077748	-	GCATACGATTACCTTGACACACAATTACCTTG	25	0.68	>gi|16120353|ref|NC_003143.1|	1891966	1891967	TA	-	19	0.16	>gi|16120353|ref|NC_003143.1|
>gi|16120353|ref|NC_003143.1|	2278317	2278317	A	G	21	1	>gi|16120353|ref|NC_003143.1|	2238694	2238694	-	AGTAATCA	10	0.3	>gi|16120353|ref|NC_003143.1|	1558606	1558606	C	T	16	1	>gi|16120353|ref|NC_003143.1|	2278317	2278317	A	G	20	1	>gi|16120353|ref|NC_003143.1|	2968425	2968425	A	G	12	1	>gi|16120353|ref|NC_003143.1|	2218811	2218813	TGA	G	35	0.29	>gi|16120353|ref|NC_003143.1|	1939828	1939828	T	G	21	1	>gi|16120353|ref|NC_003143.1|
>gi|16120353|ref|NC_003143.1|	2300659	2300659	T	G	23	1	>gi|16120353|ref|NC_003143.1|	2245902	2245902	-	GGTGTA	13	0.92	>gi|16120353|ref|NC_003143.1|	1564799	1564799	C	T	13	1	>gi|16120353|ref|NC_003143.1|	2285006	2285006	C	T	12	0.83	>gi|16120353|ref|NC_003143.1|	3081582	3081582	A	G	5	0.8	>gi|16120353|ref|NC_003143.1|	2238559	2238559	-	ATAGAAAG	28	0.5	>gi|16120353|ref|NC_003143.1|	1939841	1939841	A	G	19	1	>gi|16120353|ref|NC_003143.1|
>gi|16120353|ref|NC_003143.1|	2316015	2316030	CTAATCAACTAATCAA	-	18	0.56	>gi|16120353|ref|NC_003143.1|	2248815	2248816	GT	-	16	0.25	>gi|16120353|ref|NC_003143.1|	1607091	1607091	-	GTCGGGATA	15	0.8	>gi|16120353|ref|NC_003143.1|	2300659	2300659	T	G	16	1	>gi|16120353|ref|NC_003143.1|	3105416	3105416	C	T	13	0.38	>gi|16120353|ref|NC_003143.1|	2238679	2238679	-	AATATC	26	0.42	>gi|16120353|ref|NC_003143.1|	1971625	1971625	C	T	25	0.96	>gi|16120353|ref|NC_003143.1|
>gi|16120353|ref|NC_003143.1|	2325310	2325317	TGTTTGTT	-	23	0.83	>gi|16120353|ref|NC_003143.1|	2273616	2273616	G	C	20	1	>gi|16120353|ref|NC_003143.1|	1682356	1682357	GC	-	27	0.22	>gi|16120353|ref|NC_003143.1|	2316015	2316030	CTAATCAACTAATCAA	-	11	0.64	>gi|16120353|ref|NC_003143.1|	3105419	3105419	G	A	13	0.38	>gi|16120353|ref|NC_003143.1|	2238681	2238681	T	GTA	26	0.46	>gi|16120353|ref|NC_003143.1|	2060795	2060795	C	A	21	1	>gi|16120353|ref|NC_003143.1|
>gi|16120353|ref|NC_003143.1|	2423752	2423754	TAT	A	24	0.33	>gi|16120353|ref|NC_003143.1|	2278317	2278317	A	G	20	1	>gi|16120353|ref|NC_003143.1|	1710061	1710062	GA	-	18	0.22	>gi|16120353|ref|NC_003143.1|	2325314	2325317	TGTT	-	13	0.85	>gi|16120353|ref|NC_003143.1|	3208263	3208278	CGCAGTGACGCAGTGA	-	10	0.6	>gi|16120353|ref|NC_003143.1|	2238716	2238716	-	CAAGTAAT	26	0.23	>gi|16120353|ref|NC_003143.1|	2077729	2077729	C	T	28	0.21	>gi|16120353|ref|NC_003143.1|
>gi|16120353|ref|NC_003143.1|	2544519	2544520	AG	-	21	0.14	>gi|16120353|ref|NC_003143.1|	2293718	2293719	AC	-	17	0.18	>gi|16120353|ref|NC_003143.1|	1726467	1726468	AC	-	17	0.18	>gi|16120353|ref|NC_003143.1|	2458495	2458497	AGC	G	16	0.25	>gi|16120353|ref|NC_003143.1|	3458688	3458688	G	T	13	0.23	>gi|16120353|ref|NC_003143.1|	2245902	2245902	-	GGTGTA	24	0.83	>gi|16120353|ref|NC_003143.1|	2077732	2077732	G	A	28	0.21	>gi|16120353|ref|NC_003143.1|
>gi|16120353|ref|NC_003143.1|	2552611	2552628	AATGTGTGTTTCAAGCTG	-	21	0.9	>gi|16120353|ref|NC_003143.1|	2300659	2300659	T	G	17	1	>gi|16120353|ref|NC_003143.1|	1868915	1868930	GGAATGAATGTATTGA	-	10	0.9	>gi|16120353|ref|NC_003143.1|	2552611	2552628	AATGTGTGTTTCAAGCTG	-	16	0.44	>gi|16120353|ref|NC_003143.1|	3458722	3458728	AGCAAAT	-	11	0.55	>gi|16120353|ref|NC_003143.1|	2273616	2273616	G	C	26	1	>gi|16120353|ref|NC_003143.1|	2077748	2077748	-	GCATACGATTACCTTGACACACAATTACCTTG	23	0.7	>gi|16120353|ref|NC_003143.1|
>gi|16120353|ref|NC_003143.1|	2552653	2552653	A	G	25	0.16	>gi|16120353|ref|NC_003143.1|	2325306	2325317	TGTTTGTTTGTT	-	9	0.67	>gi|16120353|ref|NC_003143.1|	1939828	1939828	T	G	12	1	>gi|16120353|ref|NC_003143.1|	2552635	2552635	G	A	16	0.25	>gi|16120353|ref|NC_003143.1|	3608932	3608932	T	C	10	1	>gi|16120353|ref|NC_003143.1|	2278317	2278317	A	G	30	1	>gi|16120353|ref|NC_003143.1|	2129020	2129025	GCCATC	-	21	0.9	>gi|16120353|ref|NC_003143.1|
>gi|16120353|ref|NC_003143.1|	2552658	2552675	TCAAGCTGAATGTATGTT	-	26	0.77	>gi|16120353|ref|NC_003143.1|	2450171	2450171	T	C	13	1	>gi|16120353|ref|NC_003143.1|	1939841	1939841	A	G	12	1	>gi|16120353|ref|NC_003143.1|	2578013	2578013	A	G	14	0.21	>gi|16120353|ref|NC_003143.1|	3647867	3647867	C	T	11	1	>gi|16120353|ref|NC_003143.1|	2300659	2300659	T	G	27	1	>gi|16120353|ref|NC_003143.1|	2184694	2184694	C	A	18	1	>gi|16120353|ref|NC_003143.1|
>gi|16120353|ref|NC_003143.1|	2577998	2577998	-	TGTCACC	19	0.63	>gi|16120353|ref|NC_003143.1|	2549491	2549492	GC	-	14	0.21	>gi|16120353|ref|NC_003143.1|	1946818	1946819	AT	-	17	0.29	>gi|16120353|ref|NC_003143.1|	2578020	2578020	A	G	15	0.27	>gi|16120353|ref|NC_003143.1|	3655609	3655609	T	C	15	1	>gi|16120353|ref|NC_003143.1|	2316023	2316030	CTAATCAA	-	23	0.83	>gi|16120353|ref|NC_003143.1|	2227810	2227815	AACATC	-	18	0.94	>gi|16120353|ref|NC_003143.1|
>gi|16120353|ref|NC_003143.1|	2578013	2578013	-	GTCACCT	24	0.17	>gi|16120353|ref|NC_003143.1|	2552586	2552603	CAAGCTGAATGTGTGTTT	-	21	0.14	>gi|16120353|ref|NC_003143.1|	1971625	1971625	C	T	11	1	>gi|16120353|ref|NC_003143.1|	2578026	2578039	TATCACCTATCACC	-	14	0.64	>gi|16120353|ref|NC_003143.1|	3682641	3682641	A	G	11	0.45	>gi|16120353|ref|NC_003143.1|	2435023	2435037	TGTGATGGATTGTAG	-	22	0.77	>gi|16120353|ref|NC_003143.1|	2238568	2238568	A	-	18	1	>gi|16120353|ref|NC_003143.1|
>gi|16120353|ref|NC_003143.1|	2597543	2597543	T	C	16	0.19	>gi|16120353|ref|NC_003143.1|	2552611	2552611	-	G	20	0.65	>gi|16120353|ref|NC_003143.1|	2060795	2060795	C	A	8	0.87	>gi|16120353|ref|NC_003143.1|	2594121	2594121	C	A	15	1	>gi|16120353|ref|NC_003143.1|	3739401	3739401	C	A	8	1	>gi|16120353|ref|NC_003143.1|	2552611	2552628	AATGTGTGTTTCAAGCTG	-	23	0.61	>gi|16120353|ref|NC_003143.1|	2245902	2245902	-	GGTGTAGGTGTA	18	0.83	>gi|16120353|ref|NC_003143.1|
>gi|16120353|ref|NC_003143.1|	2597545	2597545	C	A	16	0.19	>gi|16120353|ref|NC_003143.1|	2552629	2552665	GAATGTGTGTTTCAAGCTGAATGTATGTTTCAAGCTG	-	17	0.59	>gi|16120353|ref|NC_003143.1|	2077729	2077729	C	T	18	0.39	>gi|16120353|ref|NC_003143.1|	2619611	2619611	T	G	12	1	>gi|16120353|ref|NC_003143.1|	3832920	3832927	TTGAGCAG	-	12	0.25	>gi|16120353|ref|NC_003143.1|	2552635	2552635	G	A	27	0.15	>gi|16120353|ref|NC_003143.1|	2273616	2273616	G	C	33	0.97	>gi|16120353|ref|NC_003143.1|
>gi|16120353|ref|NC_003143.1|	2597550	2597565	ACTATTTCGTGCACTT	-	16	0.75	>gi|16120353|ref|NC_003143.1|	2552666	2552675	AATGTATGTT	-	19	0.26	>gi|16120353|ref|NC_003143.1|	2077732	2077732	G	A	18	0.39	>gi|16120353|ref|NC_003143.1|	2853351	2853357	CAGATGA	-	10	0.7	>gi|16120353|ref|NC_003143.1|	3886839	3886839	T	C	15	1	>gi|16120353|ref|NC_003143.1|	2578040	2578040	-	TATCACC	12	0.75	>gi|16120353|ref|NC_003143.1|	2278317	2278317	A	G	28	1	>gi|16120353|ref|NC_003143.1|
>gi|16120353|ref|NC_003143.1|	2619611	2619611	T	G	19	1	>gi|16120353|ref|NC_003143.1|	2578005	2578005	-	TGTCACCTGTCACC	16	0.5	>gi|16120353|ref|NC_003143.1|	2077748	2077748	-	GCATACGATTACCTTGACACACAATTACCTTG	17	0.59	>gi|16120353|ref|NC_003143.1|	2871000	2871000	G	A	22	1	>gi|16120353|ref|NC_003143.1|	3970579	3970587	CCCGTGAAA	-	13	0.92	>gi|16120353|ref|NC_003143.1|	2619611	2619611	T	G	28	1	>gi|16120353|ref|NC_003143.1|	2300659	2300659	T	G	18	1	>gi|16120353|ref|NC_003143.1|
>gi|16120353|ref|NC_003143.1|	2775169	2775169	-	A	25	0.24	>gi|16120353|ref|NC_003143.1|	2578020	2578020	A	G	17	0.18	>gi|16120353|ref|NC_003143.1|	2227810	2227815	AACATC	-	9	0.89	>gi|16120353|ref|NC_003143.1|	2895313	2895313	-	C	11	0.91	>gi|16120353|ref|NC_003143.1|	4000718	4000718	G	-	15	1	>gi|16120353|ref|NC_003143.1|	2635664	2635664	G	A	25	1	>gi|16120353|ref|NC_003143.1|	2316007	2316030	CTAATCAACTAATCAACTAATCAA	-	16	0.69	>gi|16120353|ref|NC_003143.1|
>gi|16120353|ref|NC_003143.1|	2842886	2842886	G	A	23	1	>gi|16120353|ref|NC_003143.1|	2599746	2599751	AGGGGT	GGG	16	0.31	>gi|16120353|ref|NC_003143.1|	2238543	2238558	ATAGAAAGATAGAAAG	-	6	0.83	>gi|16120353|ref|NC_003143.1|	2968425	2968425	A	G	15	1	>gi|16120353|ref|NC_003143.1|	4268351	4268351	C	A	10	0.5	>gi|16120353|ref|NC_003143.1|	2895313	2895313	-	C	12	0.92	>gi|16120353|ref|NC_003143.1|	2325310	2325317	TGTTTGTT	-	24	0.71	>gi|16120353|ref|NC_003143.1|
>gi|16120353|ref|NC_003143.1|	2916182	2916182	-	TATCACCAAC	26	0.62	>gi|16120353|ref|NC_003143.1|	2599806	2599807	GT	-	22	0.27	>gi|16120353|ref|NC_003143.1|	2238568	2238568	A	-	9	1	>gi|16120353|ref|NC_003143.1|	2984693	2984693	G	A	19	1	>gi|16120353|ref|NC_003143.1|	4268358	4268358	C	A	12	0.42	>gi|16120353|ref|NC_003143.1|	2968425	2968425	A	G	32	1	>gi|16120353|ref|NC_003143.1|	2552611	2552611	-	G	22	0.82	>gi|16120353|ref|NC_003143.1|
>gi|16120353|ref|NC_003143.1|	2968425	2968425	A	G	13	1	>gi|16120353|ref|NC_003143.1|	2619611	2619611	T	G	15	1	>gi|16120353|ref|NC_003143.1|	2245902	2245902	-	GGTGTA	7	1	>gi|16120353|ref|NC_003143.1|	2984694	2984694	T	CCTAC	19	0.58	>gi|16120353|ref|NC_003143.1|	4302838	4302838	A	T	13	0.23	>gi|16120353|ref|NC_003143.1|	2984693	2984694	GT	AC	18	1	>gi|16120353|ref|NC_003143.1|	2552629	2552665	GAATGTGTGTTTCAAGCTGAATGTATGTTTCAAGCTG	-	20	0.7	>gi|16120353|ref|NC_003143.1|
>gi|16120353|ref|NC_003143.1|	2984672	2984699	GTCACCTGTCACCTGTCACCTGTCACCT	-	17	0.41	>gi|16120353|ref|NC_003143.1|	2645036	2645036	A	G	12	1	>gi|16120353|ref|NC_003143.1|	2273616	2273616	G	C	20	1	>gi|16120353|ref|NC_003143.1|	2984751	2984751	A	C	18	0.28	>gi|16120353|ref|NC_003143.1|	4525412	4525420	GGAAAAACA	-	10	0.7	>gi|16120353|ref|NC_003143.1|	2984737	2984737	C	A	20	0.35	>gi|16120353|ref|NC_003143.1|	2565800	2565801	GA	-	31	0.23	>gi|16120353|ref|NC_003143.1|
>gi|16120353|ref|NC_003143.1|	3081582	3081582	A	G	7	1	>gi|16120353|ref|NC_003143.1|	2895313	2895313	-	C	14	0.64	>gi|16120353|ref|NC_003143.1|	2278317	2278317	A	G	13	1	>gi|16120353|ref|NC_003143.1|	2984758	2984758	C	A	17	0.24	>gi|16120353|ref|NC_003143.1|	4579183	4579183	A	G	15	1	>gi|16120353|ref|NC_003143.1|	2984751	2984751	A	C	18	0.72	>gi|16120353|ref|NC_003143.1|	2578006	2578006	G	A	32	0.12	>gi|16120353|ref|NC_003143.1|
>gi|16120353|ref|NC_003143.1|	3081638	3081638	A	G	10	1	>gi|16120353|ref|NC_003143.1|	2916199	2916199	-	AACTATCACC	15	0.6	>gi|16120353|ref|NC_003143.1|	2293718	2293719	AC	-	14	0.21	>gi|16120353|ref|NC_003143.1|	3081582	3081582	A	G	14	0.64	>gi|16120353|ref|NC_003143.1|	4610632	4610639	GTGGTTTG	-	12	0.5	>gi|16120353|ref|NC_003143.1|	2984765	2984765	C	A	19	0.32	>gi|16120353|ref|NC_003143.1|	2578040	2578040	-	TATCACCTATCACC	30	0.77	>gi|16120353|ref|NC_003143.1|
>gi|16120353|ref|NC_003143.1|	3105416	3105416	C	T	36	0.19	>gi|16120353|ref|NC_003143.1|	2968425	2968425	A	G	17	1	>gi|16120353|ref|NC_003143.1|	2300659	2300659	T	G	10	1	>gi|16120353|ref|NC_003143.1|	3081583	3081630	CTTATTGACTTATTGACTTATTGACTTATTGACTTATTGACTTATTGA	G	9	0.44	>gi|16120353|ref|NC_003143.1|	4624135	4624135	C	G	13	1	>gi|16120353|ref|NC_003143.1|	3081582	3081582	A	G	28	0.82	>gi|16120353|ref|NC_003143.1|	2619611	2619611	T	G	19	1	>gi|16120353|ref|NC_003143.1|
>gi|16120353|ref|NC_003143.1|	3105419	3105419	G	A	36	0.19	>gi|16120353|ref|NC_003143.1|	2984693	2984720	GTCACCTACCACCTACCACCTACCACCT	-	6	0.67	>gi|16120353|ref|NC_003143.1|	2303958	2303963	ACCCCT	CCC	6	0.5	>gi|16120353|ref|NC_003143.1|	3208263	3208278	CGCAGTGACGCAGTGA	-	12	0.42	>gi|16082691|ref|NC_003131.1|	16142	16143	TC	-	38	0.18	>gi|16120353|ref|NC_003143.1|	3081584	3081585	TT	-	28	0.18	>gi|16120353|ref|NC_003143.1|	2829884	2829886	TAT	A	19	0.26	>gi|16120353|ref|NC_003143.1|
>gi|16120353|ref|NC_003143.1|	3208263	3208278	CGCAGTGACGCAGTGA	-	19	0.47	>gi|16120353|ref|NC_003143.1|	2984721	2984721	A	G	8	0.37	>gi|16120353|ref|NC_003143.1|	2320533	2320534	GT	-	15	0.53	>gi|16120353|ref|NC_003143.1|	3232560	3232560	C	T	14	0.57	>gi|16082691|ref|NC_003131.1|	32843	32845	TGT	G	29	0.1	>gi|16120353|ref|NC_003143.1|	3081587	3081588	TT	-	28	0.18	>gi|16120353|ref|NC_003143.1|	2895313	2895313	-	C	26	0.92	>gi|16120353|ref|NC_003143.1|
>gi|16120353|ref|NC_003143.1|	3332971	3332972	CT	-	6	0.67	>gi|16120353|ref|NC_003143.1|	2984722	2984722	C	T	8	0.37	>gi|16120353|ref|NC_003143.1|	2325306	2325317	TGTTTGTTTGTT	-	14	0.79	>gi|16120353|ref|NC_003143.1|	3297437	3297438	CA	-	19	0.37	>gi|16082691|ref|NC_003131.1|	44557	44558	CA	-	32	0.12	>gi|16120353|ref|NC_003143.1|	3081590	3081590	A	G	28	0.29	>gi|16120353|ref|NC_003143.1|	2916167	2916167	A	C	27	0.11	>gi|16120353|ref|NC_003143.1|
>gi|16120353|ref|NC_003143.1|	3332982	3332982	T	C	5	1	>gi|16120353|ref|NC_003143.1|	2984751	2984751	A	C	11	0.45	>gi|16120353|ref|NC_003143.1|	2450171	2450171	T	C	17	1	>gi|16120353|ref|NC_003143.1|	3479165	3479165	C	T	15	1	>gi|16082781|ref|NC_003134.1|	62994	62994	T	C	13	1	>gi|16120353|ref|NC_003143.1|	3081592	3081593	TT	-	28	0.18	>gi|16120353|ref|NC_003143.1|	2916169	2916169	G	A	27	0.11	>gi|16120353|ref|NC_003143.1|
>gi|16120353|ref|NC_003143.1|	3334952	3334953	AC	-	19	0.16	>gi|16120353|ref|NC_003143.1|	2984758	2984758	C	A	10	0.5	>gi|16120353|ref|NC_003143.1|	2552611	2552628	AATGTGTGTTTCAAGCTG	-	8	0.87	>gi|16120353|ref|NC_003143.1|	3588680	3588680	G	A	17	1	>gi|16082781|ref|NC_003134.1|	87112	87112	-	G	15	1	>gi|16120353|ref|NC_003143.1|	3081595	3081596	TT	-	28	0.18	>gi|16120353|ref|NC_003143.1|	2916199	2916199	-	AACTATCACC	25	0.56	>gi|16120353|ref|NC_003143.1|
>gi|16120353|ref|NC_003143.1|	3376653	3376656	CTTG	T	29	0.1	>gi|16120353|ref|NC_003143.1|	2984779	2984785	CACCTAC	-	10	0.4	>gi|16120353|ref|NC_003143.1|	2552658	2552675	TCAAGCTGAATGTATGTT	-	11	0.64	>gi|16120353|ref|NC_003143.1|	3608932	3608932	T	C	16	0.94								>gi|16120353|ref|NC_003143.1|	3081598	3081598	A	G	27	0.33	>gi|16120353|ref|NC_003143.1|	2968425	2968425	A	G	27	1	>gi|16120353|ref|NC_003143.1|
>gi|16120353|ref|NC_003143.1|	3608932	3608932	T	C	14	1	>gi|16120353|ref|NC_003143.1|	3081566	3081566	G	A	10	1	>gi|16120353|ref|NC_003143.1|	2619611	2619611	T	G	14	1	>gi|16120353|ref|NC_003143.1|	3647867	3647867	C	T	16	1								>gi|16120353|ref|NC_003143.1|	3081599	3081604	CTTATT	-	27	0.19	>gi|16120353|ref|NC_003143.1|	2984700	2984751	ACCACCTACCACCTACCACCTACCACCTACCACCTACCACCTACCACCTACA	GTC	9	1	>gi|16120353|ref|NC_003143.1|
>gi|16120353|ref|NC_003143.1|	3647867	3647867	C	T	16	1	>gi|16120353|ref|NC_003143.1|	3081574	3081574	G	A	10	0.9	>gi|16120353|ref|NC_003143.1|	2645036	2645036	A	G	13	1	>gi|16120353|ref|NC_003143.1|	3655609	3655609	T	C	18	1								>gi|16120353|ref|NC_003143.1|	3081606	3081606	A	G	27	0.33	>gi|16120353|ref|NC_003143.1|	3081566	3081566	G	A	8	1	>gi|16120353|ref|NC_003143.1|
>gi|16120353|ref|NC_003143.1|	3655609	3655609	T	C	18	1	>gi|16120353|ref|NC_003143.1|	3081622	3081622	-	ACAGCACGG	7	0.43	>gi|16120353|ref|NC_003143.1|	2738797	2738798	CT	-	14	0.21	>gi|16120353|ref|NC_003143.1|	3678321	3678321	T	C	3	1								>gi|16120353|ref|NC_003143.1|	3208221	3208225	GACGC	-	20	0.25	>gi|16120353|ref|NC_003143.1|	3081574	3081574	G	A	8	1	>gi|16120353|ref|NC_003143.1|
>gi|16120353|ref|NC_003143.1|	3739401	3739401	C	A	27	0.93	>gi|16120353|ref|NC_003143.1|	3208271	3208278	CGCAGTGA	-	14	0.79	>gi|16120353|ref|NC_003143.1|	2895313	2895313	-	C	12	0.83	>gi|16120353|ref|NC_003143.1|	3682641	3682641	A	G	6	0.5								>gi|16120353|ref|NC_003143.1|	3208271	3208278	CGCAGTGA	-	23	0.48	>gi|16120353|ref|NC_003143.1|	3081622	3081622	A	G	5	0.6	>gi|16120353|ref|NC_003143.1|
>gi|16120353|ref|NC_003143.1|	3789040	3789041	CA	-	16	0.44	>gi|16120353|ref|NC_003143.1|	3229957	3229957	G	C	10	1	>gi|16120353|ref|NC_003143.1|	2916182	2916182	-	TATCACCAAC	12	0.83	>gi|16120353|ref|NC_003143.1|	3739401	3739401	C	A	14	1								>gi|16120353|ref|NC_003143.1|	3224054	3224054	G	A	23	1	>gi|16120353|ref|NC_003143.1|	3081630	3081630	A	G	5	0.8	>gi|16120353|ref|NC_003143.1|
>gi|16120353|ref|NC_003143.1|	3832920	3832927	TTGAGCAG	-	19	0.42	>gi|16120353|ref|NC_003143.1|	3332703	3332703	G	A	3	1	>gi|16120353|ref|NC_003143.1|	2968425	2968425	A	G	15	1	>gi|16120353|ref|NC_003143.1|	3816860	3816861	GT	-	12	0.25								>gi|16120353|ref|NC_003143.1|	3342069	3342071	ACG	C	23	0.17	>gi|16120353|ref|NC_003143.1|	3208271	3208278	CGCAGTGA	-	19	0.68	>gi|16120353|ref|NC_003143.1|
>gi|16120353|ref|NC_003143.1|	3841509	3841510	CT	-	26	0.12	>gi|16120353|ref|NC_003143.1|	3348820	3348820	A	-	13	1	>gi|16120353|ref|NC_003143.1|	2984693	2984720	GTCACCTACCACCTACCACCTACCACCT	-	7	0.57	>gi|16120353|ref|NC_003143.1|	3886839	3886839	T	C	15	1								>gi|16120353|ref|NC_003143.1|	3539529	3539529	C	T	24	0.79	>gi|16120353|ref|NC_003143.1|	3245549	3245550	TC	-	25	0.12	>gi|16120353|ref|NC_003143.1|
>gi|16120353|ref|NC_003143.1|	3886839	3886839	T	C	21	1	>gi|16120353|ref|NC_003143.1|	3374795	3374796	TC	-	29	0.14	>gi|16120353|ref|NC_003143.1|	2984723	2984723	C	A	10	0.3	>gi|16120353|ref|NC_003143.1|	3926063	3926064	AT	-	18	0.22								>gi|16120353|ref|NC_003143.1|	3608932	3608932	T	C	28	0.96	>gi|16120353|ref|NC_003143.1|	3406528	3406528	G	A	19	1	>gi|16120353|ref|NC_003143.1|
>gi|16120353|ref|NC_003143.1|	3970579	3970587	CCCGTGAAA	-	18	0.89	>gi|16120353|ref|NC_003143.1|	3406528	3406528	G	A	14	1	>gi|16120353|ref|NC_003143.1|	2984751	2984751	A	C	11	0.27	>gi|16120353|ref|NC_003143.1|	3980837	3980842	AGGGGT	GGG	18	0.39								>gi|16120353|ref|NC_003143.1|	3622833	3622835	TGT	G	19	0.16	>gi|16120353|ref|NC_003143.1|	3451139	3451141	GCC	-	28	0.96	>gi|16120353|ref|NC_003143.1|
>gi|16120353|ref|NC_003143.1|	4000718	4000718	G	-	33	1	>gi|16120353|ref|NC_003143.1|	3458680	3458680	T	G	24	0.12	>gi|16120353|ref|NC_003143.1|	2984779	2984785	CACCTAC	-	8	0.62	>gi|16120353|ref|NC_003143.1|	4000718	4000718	G	-	13	1								>gi|16120353|ref|NC_003143.1|	3647867	3647867	C	T	37	1	>gi|16120353|ref|NC_003143.1|	3503264	3503267	GAGT	-	23	0.96	>gi|16120353|ref|NC_003143.1|
>gi|16120353|ref|NC_003143.1|	4044105	4044106	AT	-	19	0.16	>gi|16120353|ref|NC_003143.1|	3458729	3458729	-	AGCAAAT	22	0.64	>gi|16120353|ref|NC_003143.1|	3029860	3029861	TG	-	12	0.42	>gi|16120353|ref|NC_003143.1|	4268351	4268351	C	A	15	0.47								>gi|16120353|ref|NC_003143.1|	3655609	3655609	T	C	31	1	>gi|16120353|ref|NC_003143.1|	3543543	3543543	G	A	21	1	>gi|16120353|ref|NC_003143.1|
>gi|16120353|ref|NC_003143.1|	4268351	4268351	C	A	16	0.37	>gi|16120353|ref|NC_003143.1|	3478912	3478912	G	A	12	1	>gi|16120353|ref|NC_003143.1|	3081566	3081566	G	A	8	1	>gi|16120353|ref|NC_003143.1|	4268358	4268358	C	A	16	0.44								>gi|16120353|ref|NC_003143.1|	3682641	3682641	A	G	15	0.27	>gi|16120353|ref|NC_003143.1|	3608932	3608932	T	C	24	0.96	>gi|16120353|ref|NC_003143.1|
>gi|16120353|ref|NC_003143.1|	4296712	4296712	-	ATTTTTT	18	0.94	>gi|16120353|ref|NC_003143.1|	3488129	3488130	CA	-	15	0.33	>gi|16120353|ref|NC_003143.1|	3081574	3081574	G	A	8	0.87	>gi|16120353|ref|NC_003143.1|	4296712	4296712	-	TATTTTTT	18	0.94								>gi|16120353|ref|NC_003143.1|	3696806	3696815	GTTCAGTTCA	-	33	0.88	>gi|16120353|ref|NC_003143.1|	3647867	3647867	C	T	25	1	>gi|16120353|ref|NC_003143.1|
>gi|16120353|ref|NC_003143.1|	4525412	4525420	GGAAAAACA	-	17	0.82	>gi|16120353|ref|NC_003143.1|	3608932	3608932	T	C	13	1	>gi|16120353|ref|NC_003143.1|	3208271	3208278	CGCAGTGA	-	19	0.47	>gi|16120353|ref|NC_003143.1|	4425394	4425394	G	A	16	0.31								>gi|16120353|ref|NC_003143.1|	3702997	3702998	TG	-	25	0.16	>gi|16120353|ref|NC_003143.1|	3655609	3655609	T	C	24	1	>gi|16120353|ref|NC_003143.1|
>gi|16120353|ref|NC_003143.1|	4579183	4579183	A	G	22	1	>gi|16120353|ref|NC_003143.1|	3647867	3647867	C	T	25	1	>gi|16120353|ref|NC_003143.1|	3229957	3229957	G	C	11	1	>gi|16120353|ref|NC_003143.1|	4441859	4441860	AC	-	17	0.18								>gi|16120353|ref|NC_003143.1|	3739401	3739401	C	A	20	1	>gi|16120353|ref|NC_003143.1|	3678321	3678321	T	C	4	0.75	>gi|16120353|ref|NC_003143.1|
>gi|16120353|ref|NC_003143.1|	4610632	4610639	GTGGTTTG	-	22	0.68	>gi|16120353|ref|NC_003143.1|	3655609	3655609	T	C	14	1	>gi|16120353|ref|NC_003143.1|	3332831	3332831	A	C	4	1	>gi|16120353|ref|NC_003143.1|	4579183	4579183	A	G	18	1								>gi|16120353|ref|NC_003143.1|	3741444	3741446	GAT	A	32	0.25	>gi|16120353|ref|NC_003143.1|	3682641	3682641	A	G	10	0.3	>gi|16120353|ref|NC_003143.1|
>gi|16120353|ref|NC_003143.1|	4624135	4624135	C	G	22	0.95	>gi|16120353|ref|NC_003143.1|	3685164	3685165	TC	-	23	0.22	>gi|16120353|ref|NC_003143.1|	3332837	3332839	TTT	CTC	4	1	>gi|16120353|ref|NC_003143.1|	4624135	4624135	C	G	18	1								>gi|16120353|ref|NC_003143.1|	3886839	3886839	T	C	24	1	>gi|16120353|ref|NC_003143.1|	3682737	3682737	T	G	18	0.17	>gi|16082691|ref|NC_003131.1|
>gi|16082691|ref|NC_003131.1|	42816	42816	G	A	53	0.13	>gi|16120353|ref|NC_003143.1|	3739401	3739401	C	A	12	1	>gi|16120353|ref|NC_003143.1|	3332843	3332843	T	C	4	1	>gi|16120353|ref|NC_003143.1|	4635907	4635913	TGGGGTC	GGGT	24	0.37								>gi|16120353|ref|NC_003143.1|	3989884	3989885	GT	-	29	0.1	>gi|16120353|ref|NC_003143.1|	3739401	3739401	C	A	29	1	>gi|16082781|ref|NC_003134.1|
>gi|16082691|ref|NC_003131.1|	63512	63513	GA	-	74	0.15	>gi|16120353|ref|NC_003143.1|	3832904	3832927	TTGAGCAGTTGAGCAGTTGAGCAG	-	10	0.6	>gi|16120353|ref|NC_003143.1|	3348820	3348820	A	-	18	1	>gi|16082691|ref|NC_003131.1|	47192	47194	TGT	G	56	0.14								>gi|16120353|ref|NC_003143.1|	4000718	4000718	G	-	22	1	>gi|16120353|ref|NC_003143.1|	3741444	3741446	GAT	A	28	0.18	>gi|16082781|ref|NC_003134.1|
>gi|16082781|ref|NC_003134.1|	62994	62994	T	C	23	1	>gi|16120353|ref|NC_003143.1|	3886839	3886839	T	C	20	0.95	>gi|16120353|ref|NC_003143.1|	3406528	3406528	G	A	15	1	>gi|16082691|ref|NC_003131.1|	49236	49236	C	A	21	1								>gi|16120353|ref|NC_003143.1|	4030201	4030203	GTG	T	28	0.11	>gi|16120353|ref|NC_003143.1|	3816169	3816170	AG	TAGT	29	0.1
							>gi|16120353|ref|NC_003143.1|	3970579	3970587	CCCGTGAAA	-	15	0.93	>gi|16120353|ref|NC_003143.1|	3458729	3458729	-	AGCAAAT	14	0.71	>gi|16082691|ref|NC_003131.1|	55746	55750	GGCGG	-	53	0.94								>gi|16120353|ref|NC_003143.1|	4268351	4268351	C	A	23	0.96	>gi|16120353|ref|NC_003143.1|	3816185	3816187	GAG	-	29	0.1
							>gi|16120353|ref|NC_003143.1|	4000718	4000718	G	-	19	1	>gi|16120353|ref|NC_003143.1|	3478912	3478912	G	A	10	1	>gi|16082781|ref|NC_003134.1|	62994	62994	T	C	26	1								>gi|16120353|ref|NC_003143.1|	4268365	4268365	C	A	24	0.17	>gi|16120353|ref|NC_003143.1|	3816189	3816191	CGC	-	30	0.1
							>gi|16120353|ref|NC_003143.1|	4041869	4041870	TC	-	19	0.26	>gi|16120353|ref|NC_003143.1|	3608932	3608932	T	C	20	0.95															>gi|16120353|ref|NC_003143.1|	4271496	4271497	GT	-	23	0.26	>gi|16120353|ref|NC_003143.1|	3816217	3816218	AA	CAT	30	0.1
							>gi|16120353|ref|NC_003143.1|	4081854	4081854	G	T	17	1	>gi|16120353|ref|NC_003143.1|	3623427	3623428	AG	-	11	0.45															>gi|16120353|ref|NC_003143.1|	4296712	4296712	-	TATTTTTT	27	0.96	>gi|16120353|ref|NC_003143.1|	3886839	3886839	T	C	29	1
							>gi|16120353|ref|NC_003143.1|	4155792	4155792	C	G	20	0.15	>gi|16120353|ref|NC_003143.1|	3623572	3623572	-	GGACGAAGG	12	0.58															>gi|16120353|ref|NC_003143.1|	4390027	4390027	-	C	13	1	>gi|16120353|ref|NC_003143.1|	3921646	3921647	AT	-	34	0.12
							>gi|16120353|ref|NC_003143.1|	4155832	4155832	C	G	22	0.23	>gi|16120353|ref|NC_003143.1|	3647867	3647867	C	T	18	1															>gi|16120353|ref|NC_003143.1|	4412874	4412875	AG	-	27	0.11	>gi|16120353|ref|NC_003143.1|	3970579	3970587	CCCGTGAAA	-	31	0.9
							>gi|16120353|ref|NC_003143.1|	4155844	4155844	G	A	23	0.22	>gi|16120353|ref|NC_003143.1|	3655609	3655609	T	C	24	1															>gi|16120353|ref|NC_003143.1|	4509595	4509596	TA	-	27	0.11	>gi|16120353|ref|NC_003143.1|	4000718	4000718	G	-	24	1
							>gi|16120353|ref|NC_003143.1|	4155852	4155852	A	G	24	0.17	>gi|16120353|ref|NC_003143.1|	3682641	3682641	A	G	8	0.37															>gi|16120353|ref|NC_003143.1|	4579183	4579183	A	G	28	1	>gi|16120353|ref|NC_003143.1|	4064310	4064311	AC	-	30	0.1
							>gi|16120353|ref|NC_003143.1|	4155853	4155853	C	T	23	0.13	>gi|16120353|ref|NC_003143.1|	3739401	3739401	C	A	7	1															>gi|16120353|ref|NC_003143.1|	4610640	4610640	-	GTGGTTTG	27	0.78	>gi|16120353|ref|NC_003143.1|	4077906	4077907	CC	TA	5	1
							>gi|16120353|ref|NC_003143.1|	4268344	4268344	A	C	17	0.18	>gi|16120353|ref|NC_003143.1|	3803080	3803081	TG	-	16	0.19															>gi|16120353|ref|NC_003143.1|	4612621	4612621	G	T	24	0.12	>gi|16120353|ref|NC_003143.1|	4092198	4092199	CA	-	28	0.11
							>gi|16120353|ref|NC_003143.1|	4268351	4268351	C	A	16	0.56	>gi|16120353|ref|NC_003143.1|	3886839	3886839	T	C	16	1															>gi|16120353|ref|NC_003143.1|	4624135	4624135	C	G	28	1	>gi|16120353|ref|NC_003143.1|	4268351	4268351	C	A	29	1
							>gi|16120353|ref|NC_003143.1|	4268358	4268358	C	A	17	0.41	>gi|16120353|ref|NC_003143.1|	3970579	3970587	CCCGTGAAA	-	13	1															>gi|16082691|ref|NC_003131.1|	38060	38061	TA	-	59	0.14	>gi|16120353|ref|NC_003143.1|	4268358	4268358	C	A	28	0.96
							>gi|16120353|ref|NC_003143.1|	4268365	4268365	C	A	18	0.39	>gi|16120353|ref|NC_003143.1|	4000718	4000718	G	-	21	1															>gi|16082781|ref|NC_003134.1|	62994	62994	T	C	35	1	>gi|16120353|ref|NC_003143.1|	4268365	4268365	C	A	27	0.33
							>gi|16120353|ref|NC_003143.1|	4268372	4268372	C	A	17	0.35	>gi|16120353|ref|NC_003143.1|	4081854	4081854	G	T	13	1																						>gi|16120353|ref|NC_003143.1|	4268372	4268372	C	A	26	0.23
							>gi|16120353|ref|NC_003143.1|	4268379	4268379	C	A	17	0.29	>gi|16120353|ref|NC_003143.1|	4155792	4155792	C	G	16	0.31																						>gi|16120353|ref|NC_003143.1|	4296712	4296712	-	TA	17	0.82
							>gi|16120353|ref|NC_003143.1|	4289642	4289644	TAC	A	19	0.37	>gi|16120353|ref|NC_003143.1|	4155832	4155832	C	G	16	0.31																						>gi|16120353|ref|NC_003143.1|	4367833	4367833	G	A	15	0.27
							>gi|16120353|ref|NC_003143.1|	4296712	4296712	-	TATTTTTT	15	0.87	>gi|16120353|ref|NC_003143.1|	4155844	4155844	G	A	14	0.21																						>gi|16120353|ref|NC_003143.1|	4378775	4378776	AC	-	27	0.15
							>gi|16120353|ref|NC_003143.1|	4351916	4351917	CT	-	14	0.21	>gi|16120353|ref|NC_003143.1|	4268344	4268344	A	C	13	0.31																						>gi|16120353|ref|NC_003143.1|	4390027	4390027	-	C	15	1
							>gi|16120353|ref|NC_003143.1|	4525412	4525420	GGAAAAACA	-	19	0.74	>gi|16120353|ref|NC_003143.1|	4268351	4268351	C	A	15	0.47																						>gi|16120353|ref|NC_003143.1|	4537488	4537490	TAT	A	26	0.38
							>gi|16120353|ref|NC_003143.1|	4579183	4579183	A	G	17	1	>gi|16120353|ref|NC_003143.1|	4268358	4268358	C	A	15	0.47																						>gi|16120353|ref|NC_003143.1|	4542821	4542821	G	A	31	1
							>gi|16120353|ref|NC_003143.1|	4610632	4610639	GTGGTTTG	-	15	0.8	>gi|16120353|ref|NC_003143.1|	4268365	4268365	C	A	15	0.4																						>gi|16120353|ref|NC_003143.1|	4579183	4579183	A	G	28	1
							>gi|16120353|ref|NC_003143.1|	4624135	4624135	C	G	38	1	>gi|16120353|ref|NC_003143.1|	4268372	4268372	C	A	15	0.4																						>gi|16120353|ref|NC_003143.1|	4624135	4624135	C	G	27	1
							>gi|16082691|ref|NC_003131.1|	9897	9899	TGT	G	17	0.18	>gi|16120353|ref|NC_003143.1|	4268379	4268379	C	A	15	0.33																						>gi|16120353|ref|NC_003143.1|	4627649	4627649	G	T	30	0.2
							>gi|16082691|ref|NC_003131.1|	43451	43451	-	C	58	0.12	>gi|16120353|ref|NC_003143.1|	4296712	4296712	-	TATTTTTT	8	1																						>gi|16082781|ref|NC_003134.1|	62994	62994	T	C	44	1
							>gi|16082781|ref|NC_003134.1|	49575	49577	CTG	T	26	0.19	>gi|16120353|ref|NC_003143.1|	4384437	4384437	C	A	22	0.14																						>gi|16082781|ref|NC_003134.1|	82464	82466	ATC	T	32	0.28
							>gi|16082781|ref|NC_003134.1|	49751	49751	-	CAGCCTGTGGGCCGCTCTCCAC	26	0.65	>gi|16120353|ref|NC_003143.1|	4384450	4384452	CCC	TCT	20	0.15
							>gi|16082781|ref|NC_003134.1|	62994	62994	T	C	31	1	>gi|16120353|ref|NC_003143.1|	4393354	4393355	CT	-	18	0.28
														>gi|16120353|ref|NC_003143.1|	4525411	4525418	AGGAAAAA	-	14	0.93
														>gi|16120353|ref|NC_003143.1|	4558735	4558736	CA	-	12	0.25
														>gi|16120353|ref|NC_003143.1|	4579183	4579183	A	G	18	1
														>gi|16120353|ref|NC_003143.1|	4610632	4610639	GTGGTTTG	-	12	0.75
														>gi|16120353|ref|NC_003143.1|	4624135	4624135	C	G	11	1
														>gi|16082691|ref|NC_003131.1|	18463	18465	TAT	A	48	0.1
														>gi|16082691|ref|NC_003131.1|	36202	36202	-	T	61	0.15
														>gi|16082781|ref|NC_003134.1|	49751	49751	-	CAGCCTGTGGGCCGCTCTCCAC	19	0.68
														>gi|16082781|ref|NC_003134.1|	62994	62994	T	C	25	1
[truncated: 20 more columns]

## Sheet: Unique SNPs, Sorted by Locus
Accession Number of Reference	Mutation Start	Mutation End	Reference Sequence	Query Sequence	# Reads	% Reads Different	Query Strain	Annotation	Mutation ID
>gi|16082781|ref|NC_003134.1|	87112	87112	-	G	15	1	BA200901703	integrase	1
>gi|16120353|ref|NC_003143.1|	195074	195074	G	A	13	1	AS200901156	intergenic ypo0174-crp	2
>gi|16120353|ref|NC_003143.1|	195074	195074	G	A	13	0.92	BA200901703		2
>gi|16120353|ref|NC_003143.1|	284552	284552	G	-	12	1	AS200901434	hmuR - hemin receptor precursor	3
>gi|16120353|ref|NC_003143.1|	284552	284552	G	-	22	1	AS200901509		3
>gi|16120353|ref|NC_003143.1|	284552	284552	G	-	17	0.94	AS200902147		3
>gi|16120353|ref|NC_003143.1|	341011	341011	C	T	20	1	BA200901990	intergenic - ypo0331-rhaS, possible promoter region	4
>gi|16120353|ref|NC_003143.1|	341011	341011	C	T	12	1	BA200902009		4
>gi|16120353|ref|NC_003143.1|	666671	666671	C	A	13	0.92	AS200901539	intergenic	5
>gi|16120353|ref|NC_003143.1|	669885	669885	C	T	18	1	BA200901990	ypo0610	6
>gi|16120353|ref|NC_003143.1|	669885	669885	C	T	11	1	BA200902009		6
>gi|16120353|ref|NC_003143.1|	681456	681456	T	A	14	1	AS200901434		7
>gi|16120353|ref|NC_003143.1|	681456	681456	T	A	9	1	AS200901509		7
>gi|16120353|ref|NC_003143.1|	681456	681456	T	A	12	1	AS200902147		7
>gi|16120353|ref|NC_003143.1|	707246	707246	G	T	17	1	AS200901434	Unique but hits many places	8
>gi|16120353|ref|NC_003143.1|	707246	707246	G	T	21	1	AS200901509		8
>gi|16120353|ref|NC_003143.1|	707246	707246	G	T	9	1	AS200902147		8
>gi|16120353|ref|NC_003143.1|	961274	961276	TGA	-	13	1	AS200901539		9
>gi|16120353|ref|NC_003143.1|	961273	961276	TTGA	-	27	0.96	BA200901990	intergenic	9
>gi|16120353|ref|NC_003143.1|	961273	961276	TTGA	-	17	1	BA200902009		9
>gi|16120353|ref|NC_003143.1|	1072960	1072960	G	A	22	1	AS200901434	ypo0969 - hypothetical protein	10
>gi|16120353|ref|NC_003143.1|	1072960	1072960	G	A	21	1	AS200901509		10
>gi|16120353|ref|NC_003143.1|	1072960	1072960	G	A	15	1	AS200902147		10
>gi|16120353|ref|NC_003143.1|	1288717	1288717	C	A	25	1	BA200901990	modF putative molybdenum transport protein	11
>gi|16120353|ref|NC_003143.1|	1288717	1288717	C	A	15	1	BA200902009		11
>gi|16120353|ref|NC_003143.1|	1336811	1336811	C	T	15	1	AS200901434	YPO1187 putative substrate binding periplasmic protein	12
>gi|16120353|ref|NC_003143.1|	1336811	1336811	C	T	18	1	AS200901509		12
>gi|16120353|ref|NC_003143.1|	1336811	1336811	C	T	11	1	AS200902147		12
>gi|16120353|ref|NC_003143.1|	1391153	1391153	C	T	15	1	AS200901156	unannotated ORF,	13
>gi|16120353|ref|NC_003143.1|	1391153	1391153	C	T	13	1	AS200901434		13
>gi|16120353|ref|NC_003143.1|	1391153	1391153	C	T	12	1	AS200901509		13
>gi|16120353|ref|NC_003143.1|	1391153	1391153	C	T	13	1	AS200901539		13
>gi|16120353|ref|NC_003143.1|	1391153	1391153	C	T	7	1	BA200901703		13
>gi|16120353|ref|NC_003143.1|	1391153	1391153	C	T	29	1	BA200901990		13
>gi|16120353|ref|NC_003143.1|	1391153	1391153	C	T	19	1	BA200902009		13
>gi|16120353|ref|NC_003143.1|	1391153	1391153	C	T	17	1	AS200902147		13
>gi|16120353|ref|NC_003143.1|	1558606	1558606	C	T	12	1	AS200901434	pfl - pyruvate formate acetyltransferase	14
>gi|16120353|ref|NC_003143.1|	1558606	1558606	C	T	16	1	AS200901509		14
>gi|16120353|ref|NC_003143.1|	1558606	1558606	C	T	17	1	AS200902147		14
>gi|16120353|ref|NC_003143.1|	1564799	1564799	C	T	20	1	AS200901434	ansB - L-asparaginase II	15
>gi|16120353|ref|NC_003143.1|	1564799	1564799	C	T	13	1	AS200901509		15
>gi|16120353|ref|NC_003143.1|	1564799	1564799	C	T	11	1	AS200902147		15
>gi|16120353|ref|NC_003143.1|	1738860	1738860	T	A	10	1	AS200901539	Ferric iron reductase protein FhuF	16
>gi|16120353|ref|NC_003143.1|	1878012	1878012	C	A	25	1	BA200901990	ylaC - hypothetical protein	17
>gi|16120353|ref|NC_003143.1|	1878012	1878012	C	A	10	1	BA200902009		17
>gi|16120353|ref|NC_003143.1|	1885569	1885569	-	CCAA	18	1	BA200901990	cheM, repeat expansion	18
>gi|16120353|ref|NC_003143.1|	1885569	1885569	-	CCAA	15	0.93	BA200902009		18
>gi|16120353|ref|NC_003143.1|	1971625	1971625	C	T	15	1	AS200901156	intergenic	19
>gi|16120353|ref|NC_003143.1|	1971625	1971625	C	T	9	1	AS200901434		19
>gi|16120353|ref|NC_003143.1|	1971625	1971625	C	T	11	1	AS200901509		19
>gi|16120353|ref|NC_003143.1|	1971625	1971625	C	T	12	1	AS200901539		19
>gi|16120353|ref|NC_003143.1|	1971625	1971625	C	T	12	1	BA200901703		19
>gi|16120353|ref|NC_003143.1|	1971625	1971625	C	T	25	0.96	BA200901990		19
>gi|16120353|ref|NC_003143.1|	1971625	1971625	C	T	11	0.91	BA200902009		19
>gi|16120353|ref|NC_003143.1|	1971625	1971625	C	T	9	1	AS200902147		19
>gi|16120353|ref|NC_003143.1|	2060795	2060795	C	A	24	0.96	AS200901156	YPO1813 - putative sugar binding periplasmic protein	20
>gi|16120353|ref|NC_003143.1|	2060795	2060795	C	A	17	0.94	AS200901434		20
>gi|16120353|ref|NC_003143.1|	2060795	2060795	C	A	8	0.87	AS200901509		20
>gi|16120353|ref|NC_003143.1|	2060795	2060795	C	A	14	0.93	AS200901539		20
>gi|16120353|ref|NC_003143.1|	2060795	2060795	C	A	9	1	BA200901703		20
>gi|16120353|ref|NC_003143.1|	2060795	2060795	C	A	21	1	BA200901990		20
>gi|16120353|ref|NC_003143.1|	2060795	2060795	C	A	12	0.92	BA200902009		20
>gi|16120353|ref|NC_003143.1|	2060795	2060795	C	A	16	0.81	AS200902147		20
>gi|16120353|ref|NC_003143.1|	2184694	2184694	C	A	18	1	BA200901990	YPO1926 - putative 4-hydroxybutyrate coenzyme A transferase	21
>gi|16120353|ref|NC_003143.1|	2184694	2184694	C	A	15	1	BA200902009		21
>gi|16120353|ref|NC_003143.1|	2238568	2238568	A	-	11	1	AS200901434		22
>gi|16120353|ref|NC_003143.1|	2238568	2238568	A	-	9	1	AS200901509		22
>gi|16120353|ref|NC_003143.1|	2238568	2238568	A	-	18	1	BA200901990		22
>gi|16120353|ref|NC_003143.1|	2238568	2238568	A	C	10	0.8	BA200902009		22
>gi|16120353|ref|NC_003143.1|	2285006	2285006	C	T	12	0.83	AS200901539	ribose phosphate phsophokinase	23
>gi|16120353|ref|NC_003143.1|	2418892	2418892	A	G	7	1	BA200901703	ypo2149 - hypothetical	24
>gi|16120353|ref|NC_003143.1|	2450171	2450171	T	C	13	1	AS200901434	near IS element - possible rearrangement?	25
>gi|16120353|ref|NC_003143.1|	2450171	2450171	T	C	17	1	AS200901509		25
>gi|16120353|ref|NC_003143.1|	2450171	2450171	T	C	17	1	AS200902147		25
>gi|16120353|ref|NC_003143.1|	2594121	2594121	C	A	15	1	AS200901539	YPO2306 - putative amino acid transporter	26
>gi|16120353|ref|NC_003143.1|	2635664	2635664	G	A	25	1	BA200901799	YPO2341 - putative mandelate racemase/muconate	27
>gi|16120353|ref|NC_003143.1|	2645036	2645036	A	G	12	1	AS200901434	putative mandelate racemase / muconate lactonizing protein	28
>gi|16120353|ref|NC_003143.1|	2645036	2645036	A	G	13	1	AS200901509		28
>gi|16120353|ref|NC_003143.1|	2645036	2645036	A	G	12	1	AS200902147		28
>gi|16120353|ref|NC_003143.1|	2842886	2842886	G	A	23	1	AS200901156	edd - phosphogluconate dehydratase	29
>gi|16120353|ref|NC_003143.1|	2842886	2842886	G	A	12	1	BA200901703		29
>gi|16120353|ref|NC_003143.1|	2871000	2871000	G	A	22	1	AS200901539	intergenic	30
>gi|16120353|ref|NC_003143.1|	2916182	2916182	-	TATCACCAAC	12	0.83	AS200901509	intergenic	31
>gi|16120353|ref|NC_003143.1|	3224054	3224054	G	A	23	1	BA200901799	yapA - putative autotransporter protein	32
>gi|16120353|ref|NC_003143.1|	3229957	3229957	G	C	10	1	AS200901434	yapB	33
>gi|16120353|ref|NC_003143.1|	3229957	3229957	G	C	11	1	AS200901509		33
>gi|16120353|ref|NC_003143.1|	3229957	3229957	G	C	7	1	AS200902147		33
>gi|16120353|ref|NC_003143.1|	3348820	3348820	A	-	13	1	AS200901434	YPO2998 putative 2-component system response regulator	34
>gi|16120353|ref|NC_003143.1|	3348820	3348820	A	-	18	1	AS200901509		34
>gi|16120353|ref|NC_003143.1|	3348820	3348820	A	-	11	1	AS200902147		34
>gi|16120353|ref|NC_003143.1|	3406528	3406528	G	A	14	1	AS200901434	YPO 3049putative binding protein-dependent transport system, inner-membrane component	35
>gi|16120353|ref|NC_003143.1|	3406528	3406528	G	A	15	1	AS200901509		35
>gi|16120353|ref|NC_003143.1|	3406528	3406528	G	A	19	1	BA200901990		35
>gi|16120353|ref|NC_003143.1|	3406528	3406528	G	A	17	1	BA200902009		35
>gi|16120353|ref|NC_003143.1|	3406528	3406528	G	A	12	1	AS200902147		35
>gi|16120353|ref|NC_003143.1|	3478912	3478912	G	A	12	1	AS200901434	dnaX - DNA pol III subunits gamma & tau	36
>gi|16120353|ref|NC_003143.1|	3478912	3478912	G	A	10	1	AS200901509		36
>gi|16120353|ref|NC_003143.1|	3478912	3478912	G	A	9	1	AS200902147		36
>gi|16120353|ref|NC_003143.1|	3479165	3479165	C	T	15	1	AS200901539	dnaX - DNA pol III subunits gamma & tau	37
>gi|16120353|ref|NC_003143.1|	3588680	3588680	G	A	17	1	AS200901539	frsA - fermentation/respiration switch protein	38
>gi|16120353|ref|NC_003143.1|	4081854	4081854	G	T	17	1	AS200901434	putative sulfite oxidase subunit YedZ	39
>gi|16120353|ref|NC_003143.1|	4081854	4081854	G	T	13	1	AS200901509		39
>gi|16120353|ref|NC_003143.1|	4081854	4081854	G	T	15	1	AS200902147		39

## Sheet: SNPs versus FV-1 and CA88
		Genotype						Feature Characteristics
ID (Touchman 2007)	CO92 Genome Position	CO92	FV-1	CA88	BA200901990	AS200901434	BA200901799	Within Gene	Substitution	Amino Acid Change	CO92 Gene ID (gene name)	Description	CA88 State Shared with Fv01			NM Genotype
-	4225	A	A	T	A	A	A	Yes	N	V/E	YPO0005					CO92
g	138177	T	C	T	T	T	T	Yes	S	–	YPO0126 (malQ)	4-alpha-glucanotransferase				CO92
-	150946	C	A	A	A	A	A	Yes	S	-	YPO0138					FV-1/CA88
a	315608	C	T	C	C	C	C	Yes	N	R/Q	YPO0309	Putative exported protein				CO92
-	351821	T	G	G	G	G	G	Yes	N	H/Q	YPO0342					FV-1/CA88
-	471201	A	A	C	A	A	A	Yes	N	C/F	YPO0449					CO92
k	625366	G	G	T	G	G	G	Yes	O	E/Och	YPO0580 (uxaB)	Altronate oxidoreductase				CO92
-	917155	A	G	G	G	G	G	Yes	N	S/G	YPO0837					FV-1/CA88
n	1178178	T	C	C	C	C	C	No	–	–	–	–	YES			FV-1/CA88
h	1448314	C	T	C	C	C	C	No	–	–	–	–	YES			CO92
-	1939828	T	G	G	G	G	G	Yes	S	-	YPO1701		YES			FV-1/CA88
-	1939841	A	G	G	G	G	G	Yes	N	L/P	YPO1701		YES			FV-1/CA88
b	2034614	A	G	A	A	A	A	Yes	N	D/G	YPO0706 (flhB)	Flagellar biosynthetic protein FlhB	YES			CO92
c	2246196	G	T	G	G	G	G	No	–	–	–	–	YES			CO92
-	2273616	G	C	C	C	C	C	Yes	N	T/R	YPO2000		YES			FV-1/CA88
m	2278317	A	G	G	G	G	G	Yes	N	V/A	YPO2005	Putative exported protein	YES			FV-1/CA88
p	2300659	T	G	G	G	G	G	Yes	N	D/A	YPO2029	Putative exported protein	YES			FV-1/CA88
i	2320415	G	T	T	G	G	G	Yes	N	G/C	YPO2045	Putative hemolysin	YES			CO92
q	2619611	T	G	G	G	G	G	Yes	N	E/A	YPO2328	Putative membrane protein	NO			FV-1/CA88
d	2862941	G	T	G	G	G	G	Yes	N	R/S	YPO2550 (nuoG)	NADH dehydrogenase I chain G	NO			CO92
e	2872402	T	C	C	T	T	T	No	–	–	–	–	YES			CO92
o	2968425	A	G	A	G	G	G	No	–	–	–	–	NO			FV-1
-	3394022	C	C	T	C	C	C	Yes	S	-	YPO3352		NO			CO92
-	3608932	T	C	C	C	C	C	Yes	N	D/G	YPO3243					FV-1/CA88
-	3647867	C	T	T	T	T	T	Yes	N	A/V	YPO3273					FV-1/CA88
-	3655609	T	C	C	C	C	C	Yes	N	K/E	YPO3275					FV-1/CA88
j	3667446	G	A	G	G	G	G	Yes	N	E/K	YPO3287	Two-component system response regulator				CO92
r	3739401	C	A	C	A	A	A	Yes	S	–	YPO3352	Putative Zinc-binding dehydrogenase				FV-1
-	3789780	A	A	G	A	A	A	Yes	N	W/R	YPO3393					CO92
-	3886839	T	C	C	C	C	C	Yes	S	-	YPO3040					FV-1/CA88
f	4403914	T	C	T	T	T	T	Yes	N	S/G	YPO3920	ABC transporter protein				CO92
l	4428477	C	T	C	C	C	C	Yes	N	G/E	YPO3941 (glgX)	Putative alpha-amylase				CO92
s	4579183	A	G	G	G	G	G	Yes	N	S/G	YPO4060 (fdhD)	Putative formate dehydrogenase				FV-1/CA88
-	4624135	C	G	G	G	G	G	Yes	N	P/R	YPO4103					FV-1/CA88
