# Supplementary material for: Comparative Genomics of 2009 Seasonal Plague (Yersinia pestis) in New Mexico
Source: PLoS One. 2012 Feb 16;7(2):e31604. doi: 10.1371/journal.pone.0031604 (PMC3281092; doi:10.1371/journal.pone.0031604)
Supplement: Supporting Information File S3 — High-confidence structural variations between CO92 and 2009 NM Isolates (Provided as separate Excel File). (XLSX) [file pone.0031604.s006.xlsx]

## Sheet: Sorted & Annotated Structural V
Side 1 Ref Accno	Side 1 Ref Pos	Var Direction		Side 2 Ref Accno	Side 2 Ref Pos	Side 2 Var Dir		Higher Side Var Depth	Higher side Var %	Deviation Length	Var Type	Strain	Nature of Variant	Affected gene(s)	5'Chimeric Read BLAST results	3' Chimeric Read BLAST results
															(=5' unmapped portion of the reads at the 3' end of the junction)	(=3' unmapped portion of the read at the 5' end of the junction)
>gi|16082679|ref|NC_003132.1|	9612	-->		?	?	?		15	100	-	Point	AS200901156	pPCP1 terminus
>gi|16082679|ref|NC_003132.1|	9612	-->		?	?	?		11	90.91	-	Point	AS200901434
>gi|16082679|ref|NC_003132.1|	9612	-->		?	?	?		21	100	-	Point	AS200901509
>gi|16082679|ref|NC_003132.1|	9612	-->		?	?	?		21	100	-	Point	AS200901539
>gi|16082679|ref|NC_003132.1|	9612	-->		?	?	?		11	90.91	-	Point	BA200901703
>gi|16082679|ref|NC_003132.1|	9612	-->		?	?	?		41	100	-	Point	BA020091799
>gi|16082679|ref|NC_003132.1|	9612	-->		?	?	?		17	88.24	-	Point	BA200901990
>gi|16082679|ref|NC_003132.1|	9612	-->		?	?	?		7	100	-	Point	BA200902009
>gi|16082679|ref|NC_003132.1|	9612	-->		?	?	?		19	89.47	-	Point	AS200902147
>gi|16082679|ref|NC_003132.1|	9612	-->		?	?	?		81	97.53	-	Point	CO92
>gi|16082691|ref|NC_003131.1|	14991	<--		?	?	?		38	100	-	Point	AS200901539	New IS285 Insertion – chimeric reads	YPCD1.23/Orf60 pCD1 hypothetical protein	IS285
>gi|16082691|ref|NC_003131.1|	14999	-->		?	?	?		41	95.12	-	Point	AS200901539
>gi|16082691|ref|NC_003131.1|	70305	-->		?	?	?		64	95.31	-	Point	AS200901156	pCD1 terminus
>gi|16082691|ref|NC_003131.1|	70305	-->		?	?	?		23	91.3	-	Point	AS200901434
>gi|16082691|ref|NC_003131.1|	70305	-->		?	?	?		54	100	-	Point	AS200901509
>gi|16082691|ref|NC_003131.1|	70305	-->		?	?	?		36	94.44	-	Point	AS200901539
>gi|16082691|ref|NC_003131.1|	70305	-->		?	?	?		24	95.83	-	Point	BA200901703
>gi|16082691|ref|NC_003131.1|	70305	-->		?	?	?		64	96.88	-	Point	BA020091799
>gi|16082691|ref|NC_003131.1|	70305	-->		?	?	?		31	96.77	-	Point	BA200902009
>gi|16082691|ref|NC_003131.1|	70305	-->		?	?	?		26	96.15	-	Point	AS200902147
>gi|16082691|ref|NC_003131.1|	70305	-->		?	?	?		80	100	-	Point	CO92
>gi|16082781|ref|NC_003134.1|	72877	-->		?	?	?		9	88.89	-	Point	AS200902147	New IS1541 Insertion		IS1541	IS1541
>gi|16082781|ref|NC_003134.1|	72878	<--		?	?	?		12	91.67	-	Point	AS200901434
>gi|16082781|ref|NC_003134.1|	72878	<--		?	?	?		13	100	-	Point	AS200901509
>gi|16082781|ref|NC_003134.1|	72878	<--		?	?	?		14	92.86	-	Point	AS200902147
>gi|16082781|ref|NC_003134.1|	72880	-->		?	?	?		8	87.5	-	Point	AS200901434
>gi|16082781|ref|NC_003134.1|	72880	-->		?	?	?		11	100	-	Point	AS200901509
>gi|16082781|ref|NC_003134.1|	96210	-->		?	?	?		25	96	-	Point	AS200901156	pMT1 terminus
>gi|16082781|ref|NC_003134.1|	96210	-->		?	?	?		14	85.71	-	Point	AS200901434
>gi|16082781|ref|NC_003134.1|	96210	-->		?	?	?		21	100	-	Point	AS200901509
>gi|16082781|ref|NC_003134.1|	96210	-->		?	?	?		20	100	-	Point	AS200901539
>gi|16082781|ref|NC_003134.1|	96210	-->		ori	?	?		17	100	-	Point	BA200901703
>gi|16082781|ref|NC_003134.1|	96210	-->		?	?	?		28	96.43	-	Point	BA020091799
>gi|16082781|ref|NC_003134.1|	96210	-->		?	?	?		22	100	-	Point	BA200901990
>gi|16082781|ref|NC_003134.1|	96210	-->		?	?	?		17	94.12	-	Point	BA200902009
>gi|16082781|ref|NC_003134.1|	96210	-->		?	?	?		8	100	-	Point	AS200902147
>gi|16082781|ref|NC_003134.1|	96210	-->		?	?	?		37	100	-	Point	CO92
>gi|16120353|ref|NC_003143.1|	1	<--		gi|16120353|ref|NC_003143.1|	4653728	-->		10	100	4653726	Point	AS200901156	Chromosome terminus
>gi|16120353|ref|NC_003143.1|	1	<--		?	?	?		7	85.71	-	Point	AS200901434
>gi|16120353|ref|NC_003143.1|	1	<--		gi|16120353|ref|NC_003143.1|	4653728	-->		11	100	4653726	Point	AS200901509
>gi|16120353|ref|NC_003143.1|	1	<--		gi|16120353|ref|NC_003143.1|	4653728	-->		6	100	4653726	Point	AS200901539
>gi|16120353|ref|NC_003143.1|	1	<--		gi|16120353|ref|NC_003143.1|	4653728	-->		6	100	4653726	Point	BA200901703
>gi|16120353|ref|NC_003143.1|	1	<--		gi|16120353|ref|NC_003143.1|	4653728	-->		21	100	4653726	Point	BA020091799
>gi|16120353|ref|NC_003143.1|	1	<--		gi|16120353|ref|NC_003143.1|	4653728	-->		24	95.83	4653726	Point	BA200901990
>gi|16120353|ref|NC_003143.1|	1	<--		gi|16120353|ref|NC_003143.1|	4653728	-->		16	100	4653726	Point	BA200902009
>gi|16120353|ref|NC_003143.1|	1	<--		gi|16120353|ref|NC_003143.1|	4653728	-->		10	100	4653726	Point	AS200902147
>gi|16120353|ref|NC_003143.1|	1	<--		gi|16120353|ref|NC_003143.1|	4653728	-->		31	96.77	4653726	Point	CO92
>gi|16120353|ref|NC_003143.1|	184993	<--		?	?	?		23	86.96	-	Point	AS200901156	IS100	YPO0166	IS100	IS100
>gi|16120353|ref|NC_003143.1|	184993	<--		?	?	?		21	71.43	-	Point	AS200901509
>gi|16120353|ref|NC_003143.1|	184993	<--		?	?	?		17	88.24	-	Point	AS200901539
>gi|16120353|ref|NC_003143.1|	184993	<--		?	?	?		8	75	-	Point	BA200901703
>gi|16120353|ref|NC_003143.1|	184993	<--		?	?	?		19	89.47	-	Point	BA200901990
>gi|16120353|ref|NC_003143.1|	184993	<--		?	?	?		13	69.23	-	Point	BA200902009
>gi|16120353|ref|NC_003143.1|	184993	<--		?	?	?		14	85.71	-	Point	AS200902147
>gi|16120353|ref|NC_003143.1|	185001	-->		?	?	?		14	85.71	-	Point	AS200901156		YPO0166
>gi|16120353|ref|NC_003143.1|	185001	-->		?	?	?		8	37.5	-	Point	AS200901434
>gi|16120353|ref|NC_003143.1|	185001	-->		?	?	?		16	56.25	-	Point	AS200901509
>gi|16120353|ref|NC_003143.1|	185001	-->		?	?	?		18	94.44	-	Point	BA200901990
>gi|16120353|ref|NC_003143.1|	185001	-->		?	?	?		10	80	-	Point	BA200902009
>gi|16120353|ref|NC_003143.1|	185001	-->		?	?	?		15	86.67	-	Point	AS200902147
>gi|16120353|ref|NC_003143.1|	190049	-->		gi|16120353|ref|NC_003143.1|	192009	<--		11	100	1959	Point	AS200901156	Lacking IS100 element		189930-190044	192010-192299
>gi|16120353|ref|NC_003143.1|	190049	-->		gi|16120353|ref|NC_003143.1|	192009	<--		12	100	1959	Point	AS200901509	Lacking IS100 element
>gi|16120353|ref|NC_003143.1|	190049	-->		gi|16120353|ref|NC_003143.1|	192009	<--		12	91.67	1959	Point	AS200901539	Lacking IS100 element
>gi|16120353|ref|NC_003143.1|	190049	-->		gi|16120353|ref|NC_003143.1|	192009	<--		3	100	1959	Point	BA200901703	Lacking IS100 element
>gi|16120353|ref|NC_003143.1|	190049	-->		gi|16120353|ref|NC_003143.1|	192009	<--		22	100	1959	Point	BA020091799	Lacking IS100 element
>gi|16120353|ref|NC_003143.1|	190049	-->		gi|16120353|ref|NC_003143.1|	192009	<--		20	95	1959	Point	BA200901990	Lacking IS100 element
>gi|16120353|ref|NC_003143.1|	190049	-->		gi|16120353|ref|NC_003143.1|	192009	<--		4	100	1959	Point	BA200902009	Lacking IS100 element
>gi|16120353|ref|NC_003143.1|	190049	-->		gi|16120353|ref|NC_003143.1|	192009	<--		6	83.33	1959	Point	AS200902147	Lacking IS100 element
>gi|16120353|ref|NC_003143.1|	190081	-->		?	?	?		3	100	-	Point	AS200901434	Lacking IS100 element
>gi|16120353|ref|NC_003143.1|	300409	-->		?	?	?		3	100	-	Point	AS200901434	Lacks IS1541 element		300097-300380	301122-301514
>gi|16120353|ref|NC_003143.1|	300410	-->		gi|16120353|ref|NC_003143.1|	301122	<--		20	100	711	Point	AS200901156	Lacks IS1541 element
>gi|16120353|ref|NC_003143.1|	300410	-->		gi|16120353|ref|NC_003143.1|	301122	<--		12	100	711	Point	AS200901509	Lacks IS1541 element
>gi|16120353|ref|NC_003143.1|	300410	-->		gi|16120353|ref|NC_003143.1|	301122	<--		16	93.75	711	Point	AS200901539	Lacks IS1541 element
>gi|16120353|ref|NC_003143.1|	300410	-->		gi|16120353|ref|NC_003143.1|	301122	<--		8	100	711	Point	BA200901703	Lacks IS1541 element
>gi|16120353|ref|NC_003143.1|	300410	-->		gi|16120353|ref|NC_003143.1|	301122	<--		14	100	711	Point	BA020091799	Lacks IS1541 element
>gi|16120353|ref|NC_003143.1|	300410	-->		gi|16120353|ref|NC_003143.1|	301122	<--		26	100	711	Point	BA200901990	Lacks IS1541 element
>gi|16120353|ref|NC_003143.1|	300410	-->		gi|16120353|ref|NC_003143.1|	301122	<--		10	100	711	Point	BA200902009	Lacks IS1541 element
>gi|16120353|ref|NC_003143.1|	300410	-->		gi|16120353|ref|NC_003143.1|	301122	<--		9	100	711	Point	AS200902147	Lacks IS1541 element
>gi|16120353|ref|NC_003143.1|	301105	<--		?	?	?		8	50	-	Point	AS200901434		3' termins IS1541
>gi|16120353|ref|NC_003143.1|	1133115	<--		?	?	?		32	50	-	Point	BA200901990	New IS1541 Insertion		IS1541	IS1541
>gi|16120353|ref|NC_003143.1|	1133119	<--		?	?	?		7	71.43	-	Point	BA200902009
>gi|16120353|ref|NC_003143.1|	1133120	-->		?	?	?		20	50	-	Point	BA200901990
>gi|16120353|ref|NC_003143.1|	1133120	-->		?	?	?		13	84.62	-	Point	BA200902009
>gi|16120353|ref|NC_003143.1|	1273047	-->		gi|16120353|ref|NC_003143.1|	1273151	<--		6	50	103	Point	AS200901509
>gi|16120353|ref|NC_003143.1|	1442414	<--		?	?	?		26	76.92	-	Point	BA200901990	New IS100 Insertion	Intergenic (uxuA/YPO1284)	IS100	IS100
>gi|16120353|ref|NC_003143.1|	1442414	<--		?	?	?		7	71.43	-	Point	BA200902009
>gi|16120353|ref|NC_003143.1|	1442420	-->		?	?	?		21	85.71	-	Point	BA200901990
>gi|16120353|ref|NC_003143.1|	1442420	-->		?	?	?		10	70	-	Point	BA200902009
>gi|16120353|ref|NC_003143.1|	1534254	-->		?	?	?		19	94.74	-	Point	BA200901990	New IS1541 Insertion		IS1541	IS1541
>gi|16120353|ref|NC_003143.1|	1534254	-->		?	?	?		14	100	-	Point	BA200902009
>gi|16120353|ref|NC_003143.1|	1534255	<--		?	?	?		11	90.91	-	Point	BA200901990
>gi|16120353|ref|NC_003143.1|	1534255	<--		?	?	?		5	100	-	Point	BA200902009
>gi|16120353|ref|NC_003143.1|	1992559	-->		gi|16120353|ref|NC_003143.1|	1994519	<--		14	100	1959	Point	AS200901156	Lacks IS100 element		1992343-1992552	1994512-1994644
>gi|16120353|ref|NC_003143.1|	1992559	-->		?	?	?		5	80	-	Point	AS200901434	Lacks IS100 element
>gi|16120353|ref|NC_003143.1|	1992559	-->		gi|16120353|ref|NC_003143.1|	1994519	<--		10	100	1959	Point	AS200901509	Lacks IS100 element
>gi|16120353|ref|NC_003143.1|	1992559	-->		gi|16120353|ref|NC_003143.1|	1994519	<--		15	100	1959	Point	BA200901703	Lacks IS100 element
>gi|16120353|ref|NC_003143.1|	1992559	-->		gi|16120353|ref|NC_003143.1|	1994519	<--		27	96.3	1959	Point	BA020091799	Lacks IS100 element
>gi|16120353|ref|NC_003143.1|	1992559	-->		gi|16120353|ref|NC_003143.1|	1994519	<--		21	100	1959	Point	BA200901990	Lacks IS100 element
>gi|16120353|ref|NC_003143.1|	1992559	-->		gi|16120353|ref|NC_003143.1|	1994519	<--		11	100	1959	Point	BA200902009	Lacks IS100 element
>gi|16120353|ref|NC_003143.1|	1994512	<--		?	?	?		8	87.5	-	Point	AS200901434	Lacks IS100 element
>gi|16120353|ref|NC_003143.1|	2117881	<--		?	?	?		10	30	-	Point	BA200902009		YPO1871
>gi|16120353|ref|NC_003143.1|	2190946	-->		?	?	?		22	77.27	-	Point	BA020091799	New IS100 Insertion	YPO1934	no hit	IS100
>gi|16120353|ref|NC_003143.1|	2190948	<--		?	?	?		30	86.67	-	Point	BA020091799
>gi|16120353|ref|NC_003143.1|	2372654	-->		?	?	?		6	83.33	-	Point	BA200901703		Putative defective lambdoid prophage
>gi|16120353|ref|NC_003143.1|	2372658	<--		?	?	?		23	56.52	-	Point	AS200901156			IS1541	IS1541
>gi|16120353|ref|NC_003143.1|	2372661	<--		?	?	?		12	91.67	-	Point	BA200901703
>gi|16120353|ref|NC_003143.1|	2372663	-->		?	?	?		20	30	-	Point	AS200901156
>gi|16120353|ref|NC_003143.1|	2546052	<--		?	?	?		8	100	-	Point	AS200901539	New IS100 Insertion	fumC fumarate hydratase	IS100	IS100
>gi|16120353|ref|NC_003143.1|	2546055	-->		?	?	?		10	100	-	Point	AS200901539
>gi|16120353|ref|NC_003143.1|	2554170	<--		gi|16120353|ref|NC_003143.1|	2562911	-->		58	50	8740	Point	CO92
>gi|16120353|ref|NC_003143.1|	2555118	<--		gi|16120353|ref|NC_003143.1|	2560549	-->		37	37.84	5430	Point	AS200901156	Prophage
>gi|16120353|ref|NC_003143.1|	2555118	<--		?	?	?		25	32	-	Point	AS200901434
>gi|16120353|ref|NC_003143.1|	2555118	<--		gi|16120353|ref|NC_003143.1|	2560549	-->		15	53.33	5430	Point	AS200901509
>gi|16120353|ref|NC_003143.1|	2555118	<--		gi|16120353|ref|NC_003143.1|	2562854	-->		19	47.37	7735	Point	AS200901539
>gi|16120353|ref|NC_003143.1|	2555118	<--		gi|16120353|ref|NC_003143.1|	2560549	-->		19	36.84	5430	Point	BA200901703
>gi|16120353|ref|NC_003143.1|	2555118	<--		gi|16120353|ref|NC_003143.1|	2560549	-->		44	38.64	5430	Point	BA020091799
>gi|16120353|ref|NC_003143.1|	2555118	<--		gi|16120353|ref|NC_003143.1|	2560549	-->		46	47.83	5430	Point	BA200901990
>gi|16120353|ref|NC_003143.1|	2555118	<--		gi|16120353|ref|NC_003143.1|	2560549	-->		28	39.29	5430	Point	BA200902009
>gi|16120353|ref|NC_003143.1|	2555118	<--		gi|16120353|ref|NC_003143.1|	2560549	-->		17	52.94	5430	Point	AS200902147
>gi|16120353|ref|NC_003143.1|	2560551	-->		?	?	?		25	36	-	Point	AS200901434		Prophage
>gi|16120353|ref|NC_003143.1|	2726564	<--		?	?	?		20	95	-	Point	BA020091799	New IS100 Insertion	btuC/vitamin B12 transporter permease ypo2425	IS100	IS100
>gi|16120353|ref|NC_003143.1|	2726565	-->		?	?	?		19	94.74	-	Point	BA020091799
>gi|16120353|ref|NC_003143.1|	2769381	-->		gi|16120353|ref|NC_003143.1|	2769622	<--		6	100	240	Point	AS200901539		YPO2469	Several – repetitive region	2895483	Possible misassembly
>gi|16120353|ref|NC_003143.1|	2769562	-->		gi|16120353|ref|NC_003143.1|	2769682	<--		3	100	119	Point	AS200901509		YPO2469	Several – repeat region
>gi|16120353|ref|NC_003143.1|	3081558	-->		gi|16120353|ref|NC_003143.1|	3081623	<--		12	66.67	64	Point	AS200901509		repeat region
>gi|16120353|ref|NC_003143.1|	3081558	-->		gi|16120353|ref|NC_003143.1|	3081631	<--		21	80.95	72	Point	BA200901990
>gi|16120353|ref|NC_003143.1|	3081558	-->		gi|16120353|ref|NC_003143.1|	3081623	<--		9	44.44	64	Point	AS200902147
>gi|16120353|ref|NC_003143.1|	3081565	-->		gi|16120353|ref|NC_003143.1|	3081630	<--		9	44.44	64	Point	AS200901434
>gi|16120353|ref|NC_003143.1|	3081574	-->		gi|16120353|ref|NC_003143.1|	3081631	<--		11	72.73	56	Point	AS200901156
>gi|16120353|ref|NC_003143.1|	3116221	-->		gi|16120353|ref|NC_003143.1|	3116395	<--		9	88.89	173	Point	BA200902009	173 bp deletion	ulaA ascorbate specific PTS system enzyme IIC YPO2782	3116003-3116221	3116396-3116502
>gi|16120353|ref|NC_003143.1|	3304214	-->		?	?	?		20	100	-	Point	BA200901990	New IS1541 Insertion	Intergenic	IS1541	IS1541
>gi|16120353|ref|NC_003143.1|	3304214	-->		?	?	?		12	100	-	Point	BA200902009
>gi|16120353|ref|NC_003143.1|	3304217	<--		?	?	?		16	100	-	Point	BA200901990
>gi|16120353|ref|NC_003143.1|	3304217	<--		?	?	?		9	100	-	Point	BA200902009
>gi|16120353|ref|NC_003143.1|	3332702	-->		gi|16120353|ref|NC_003143.1|	3332868	<--		6	100	165	Point	AS200901509	tRNA locus		3332454-3332677	3332869-3332958
>gi|16120353|ref|NC_003143.1|	3332702	-->		gi|16120353|ref|NC_003143.1|	3332868	<--		8	100	165	Point	AS200902147
>gi|16120353|ref|NC_003143.1|	3346949	<--		?	?	?		6	100	-	Point	AS200901509	New IS100 Insertion	Putative 2-component system sensor kinase YPO 2997	IS100	IS100
>gi|16120353|ref|NC_003143.1|	3346949	<--		?	?	?		7	100	-	Point	AS200902147
>gi|16120353|ref|NC_003143.1|	3346950	-->		?	?	?		11	90.91	-	Point	AS200901509
>gi|16120353|ref|NC_003143.1|	3346950	-->		?	?	?		4	100	-	Point	AS200902147
>gi|16120353|ref|NC_003143.1|	3682642	<--		?	?	?		14	28.57	-	Point	BA200901990		Putative DNA-binding transcirptional regulator YPO2388	None	none
>gi|16120353|ref|NC_003143.1|	3757789	<--		?	?	?		5	60	-	Point	AS200901434	New IS100 Insertion	cysH	IS100	IS100
>gi|16120353|ref|NC_003143.1|	3757791	<--		?	?	?		16	100	-	72	AS200901509
>gi|16120353|ref|NC_003143.1|	3757791	-->		?	?	?		14	100	-	64	AS200901509
>gi|16120353|ref|NC_003143.1|	3757791	-->		?	?	?		6	100	-	Point	AS200902147
>gi|16120353|ref|NC_003143.1|	3757791	<--		?	?	?		10	100	-	Point	AS200902147
>gi|16120353|ref|NC_003143.1|	3757798	-->		?	?	?		6	66.67	-	Point	AS200901434		cysH	IS100	IS100
>gi|16120353|ref|NC_003143.1|	3762521	-->		gi|16120353|ref|NC_003143.1|	3762679	<--		5	100	157	Point	BA200901799	157 bp deletion	Intergenic	3762333-3762468	3762679-3762739
>gi|16120353|ref|NC_003143.1|	4000979	-->		gi|16120353|ref|NC_003143.1|	4417515	-->		19	26.32	416535	Point	AS200901509		IS1661/YPO0399	4001006-4001110	Several-repeat region
>gi|16120353|ref|NC_003143.1|	4000979	-->		gi|16120353|ref|NC_003143.1|	4417515	-->		24	29.17	416535	Point	BA200901990
>gi|16120353|ref|NC_003143.1|	4000979	-->		gi|16120353|ref|NC_003143.1|	4417515	-->		36	25	416535	Point	CO92
>gi|16120353|ref|NC_003143.1|	4077783	-->		gi|16120353|ref|NC_003143.1|	4077908	<--		16	68.75	124	Point	BA200901990		Intergenic	4077616-4077690	4077908-4078078	some repetitive structure here
>gi|16120353|ref|NC_003143.1|	4268414	-->		?	?	?		11	27.27	-	Point	AS200901509		Intergenic, promoter region of YPO3802
>gi|16120353|ref|NC_003143.1|	4280835	<--		?	?	?		19	47.37	-	Point	AS200901156		ftsY	repetitive region
>gi|16120353|ref|NC_003143.1|	4280835	<--		?	?	?		12	41.67	-	Point	AS200901509
>gi|16120353|ref|NC_003143.1|	4280835	<--		?	?	?		19	52.63	-	Point	BA020091799
>gi|16120353|ref|NC_003143.1|	4280895	-->		?	?	?		11	36.36	-	Point	AS200901509		ftsY	repetitive region	4280842-4281057
>gi|16120353|ref|NC_003143.1|	4280895	-->		?	?	?		26	34.62	-	Point	BA020091799
>gi|16120353|ref|NC_003143.1|	4302749	<--		?	?	?		27	25.93	-	Point	BA020091799		pldA phospholipase A YPO3834	IS100	IS100
>gi|16120353|ref|NC_003143.1|	4303391	<--		?	?	?		9	55.56	-	Point	AS200902147		intergenic, immediately follows pldA
>gi|16120353|ref|NC_003143.1|	4612615	<--		?	?	?		13	100	-	Point	AS200901539	New IS100 Insertion	YPO4093 sugar phosphatase	IS100	IS100
>gi|16120353|ref|NC_003143.1|	4612615	<--		?	?	?		8	62.5	-	Point	BA200901799
>gi|16120353|ref|NC_003143.1|	4612615	<--		?	?	?		15	73.33	-	Point	AS200902147
>gi|16120353|ref|NC_003143.1|	4612616	<--		?	?	?		21	57.14	-	Point	AS200901156
>gi|16120353|ref|NC_003143.1|	4612616	<--		?	?	?		10	90	-	Point	AS200901509
>gi|16120353|ref|NC_003143.1|	4612616	<--		?	?	?		16	81.25	-	Point	BA020091799
>gi|16120353|ref|NC_003143.1|	4612616	<--		?	?	?		24	95.83	-	Point	BA200901990
>gi|16120353|ref|NC_003143.1|	4612616	<--		?	?	?		12	66.67	-	Point	BA200902009
>gi|16120353|ref|NC_003143.1|	4612617	-->		?	?	?		14	100	-	Point	AS200901156	New IS100 Insertion	YPO4093 sugar phosphatase	IS100	IS100
>gi|16120353|ref|NC_003143.1|	4612617	-->		?	?	?		10	100	-	Point	AS200901539
>gi|16120353|ref|NC_003143.1|	4612617	-->		?	?	?		4	100	-	Point	BA200901703
>gi|16120353|ref|NC_003143.1|	4612617	-->		?	?	?		21	100	-	Point	BA020091799
>gi|16120353|ref|NC_003143.1|	4612617	-->		?	?	?		22	100	-	Point	BA200901990
>gi|16120353|ref|NC_003143.1|	4612617	-->		?	?	?		14	100	-	Point	BA200902009
>gi|16120353|ref|NC_003143.1|	4612617	-->		?	?	?		9	100	-	Point	AS200902147
>gi|16120353|ref|NC_003143.1|	4612626	-->		?	?	?		8	75	-	Point	AS200901434
>gi|16120353|ref|NC_003143.1|	4653728	-->		?	?	?		7	100	-	Point	AS200901434		Chrom terminus

## Sheet: Raw HC Struct Variants
Side 1 Ref Accno	Side 1 Ref Pos	Var Direction		Side 2 Ref Accno	Side 2 Ref Pos	Side 2 Var Dir		Higher Side Var Depth	Higher side Var %	Deviation Length	Var Type	Strain
>gi|16082679|ref|NC_003132.1|	9612	-->		?	?	?		15	100	-	Point	AS200901156
>gi|16082691|ref|NC_003131.1|	70305	-->		?	?	?		64	95.31	-	Point	AS200901156
>gi|16082781|ref|NC_003134.1|	96210	-->		?	?	?		25	96	-	Point	AS200901156
>gi|16120353|ref|NC_003143.1|	1	<--		gi|16120353|ref|NC_003143.1|	4653728	-->		10	100	4653726	Point	AS200901156
>gi|16120353|ref|NC_003143.1|	184993	<--		?	?	?		23	86.96	-	Point	AS200901156
>gi|16120353|ref|NC_003143.1|	185001	-->		?	?	?		14	85.71	-	Point	AS200901156
>gi|16120353|ref|NC_003143.1|	190049	-->		gi|16120353|ref|NC_003143.1|	192009	<--		11	100	1959	Point	AS200901156
>gi|16120353|ref|NC_003143.1|	300410	-->		gi|16120353|ref|NC_003143.1|	301122	<--		20	100	711	Point	AS200901156
>gi|16120353|ref|NC_003143.1|	1992559	-->		gi|16120353|ref|NC_003143.1|	1994519	<--		14	100	1959	Point	AS200901156
>gi|16120353|ref|NC_003143.1|	2372658	<--		?	?	?		23	56.52	-	Point	AS200901156
>gi|16120353|ref|NC_003143.1|	2372663	-->		?	?	?		20	30	-	Point	AS200901156
>gi|16120353|ref|NC_003143.1|	2555118	<--		gi|16120353|ref|NC_003143.1|	2560549	-->		37	37.84	5430	Point	AS200901156
>gi|16120353|ref|NC_003143.1|	3081574	-->		gi|16120353|ref|NC_003143.1|	3081631	<--		11	72.73	56	Point	AS200901156
>gi|16120353|ref|NC_003143.1|	4280835	<--		?	?	?		19	47.37	-	Point	AS200901156
>gi|16120353|ref|NC_003143.1|	4612616	<--		?	?	?		21	57.14	-	Point	AS200901156
>gi|16120353|ref|NC_003143.1|	4612617	-->		?	?	?		14	100	-	Point	AS200901156
>gi|16082679|ref|NC_003132.1|	9612	-->		?	?	?		11	90.91	-	Point	AS200901434
>gi|16082691|ref|NC_003131.1|	70305	-->		?	?	?		23	91.3	-	Point	AS200901434
>gi|16082781|ref|NC_003134.1|	72878	<--		?	?	?		12	91.67	-	Point	AS200901434
>gi|16082781|ref|NC_003134.1|	72880	-->		?	?	?		8	87.5	-	Point	AS200901434
>gi|16082781|ref|NC_003134.1|	96210	-->		?	?	?		14	85.71	-	Point	AS200901434
>gi|16120353|ref|NC_003143.1|	1	<--		?	?	?		7	85.71	-	Point	AS200901434
>gi|16120353|ref|NC_003143.1|	185001	-->		?	?	?		8	37.5	-	Point	AS200901434
>gi|16120353|ref|NC_003143.1|	190081	-->		?	?	?		3	100	-	Point	AS200901434
>gi|16120353|ref|NC_003143.1|	300409	-->		?	?	?		3	100	-	Point	AS200901434
>gi|16120353|ref|NC_003143.1|	301105	<--		?	?	?		8	50	-	Point	AS200901434
>gi|16120353|ref|NC_003143.1|	1992559	-->		?	?	?		5	80	-	Point	AS200901434
>gi|16120353|ref|NC_003143.1|	1994512	<--		?	?	?		8	87.5	-	Point	AS200901434
>gi|16120353|ref|NC_003143.1|	2555118	<--		?	?	?		25	32	-	Point	AS200901434
>gi|16120353|ref|NC_003143.1|	2560551	-->		?	?	?		25	36	-	Point	AS200901434
>gi|16120353|ref|NC_003143.1|	3081565	-->		gi|16120353|ref|NC_003143.1|	3081630	<--		9	44.44	64	Point	AS200901434
>gi|16120353|ref|NC_003143.1|	3757789	<--		?	?	?		5	60	-	Point	AS200901434
>gi|16120353|ref|NC_003143.1|	3757798	-->		?	?	?		6	66.67	-	Point	AS200901434
>gi|16120353|ref|NC_003143.1|	4612626	-->		?	?	?		8	75	-	Point	AS200901434
>gi|16120353|ref|NC_003143.1|	4653728	-->		?	?	?		7	100	-	Point	AS200901434
>gi|16082679|ref|NC_003132.1|	9612	-->		?	?	?		21	100	-	Point	AS200901509
>gi|16082691|ref|NC_003131.1|	70305	-->		?	?	?		54	100	-	Point	AS200901509
>gi|16082781|ref|NC_003134.1|	72878	<--		?	?	?		13	100	-	Point	AS200901509
>gi|16082781|ref|NC_003134.1|	72880	-->		?	?	?		11	100	-	Point	AS200901509
>gi|16082781|ref|NC_003134.1|	96210	-->		?	?	?		21	100	-	Point	AS200901509
>gi|16120353|ref|NC_003143.1|	1	<--		gi|16120353|ref|NC_003143.1|	4653728	-->		11	100	4653726	Point	AS200901509
>gi|16120353|ref|NC_003143.1|	184993	<--		?	?	?		21	71.43	-	Point	AS200901509
>gi|16120353|ref|NC_003143.1|	185001	-->		?	?	?		16	56.25	-	Point	AS200901509
>gi|16120353|ref|NC_003143.1|	190049	-->		gi|16120353|ref|NC_003143.1|	192009	<--		12	100	1959	Point	AS200901509
>gi|16120353|ref|NC_003143.1|	300410	-->		gi|16120353|ref|NC_003143.1|	301122	<--		12	100	711	Point	AS200901509
>gi|16120353|ref|NC_003143.1|	1273047	-->		gi|16120353|ref|NC_003143.1|	1273151	<--		6	50	103	Point	AS200901509
>gi|16120353|ref|NC_003143.1|	1992559	-->		gi|16120353|ref|NC_003143.1|	1994519	<--		10	100	1959	Point	AS200901509
>gi|16120353|ref|NC_003143.1|	2555118	<--		gi|16120353|ref|NC_003143.1|	2560549	-->		15	53.33	5430	Point	AS200901509
>gi|16120353|ref|NC_003143.1|	2769562	-->		gi|16120353|ref|NC_003143.1|	2769682	<--		3	100	119	Point	AS200901509
>gi|16120353|ref|NC_003143.1|	3081558	-->		gi|16120353|ref|NC_003143.1|	3081623	<--		12	66.67	64	Point	AS200901509
>gi|16120353|ref|NC_003143.1|	3332702	-->		gi|16120353|ref|NC_003143.1|	3332868	<--		6	100	165	Point	AS200901509
>gi|16120353|ref|NC_003143.1|	3346949	<--		?	?	?		6	100	-	Point	AS200901509
>gi|16120353|ref|NC_003143.1|	3346950	-->		?	?	?		11	90.91	-	Point	AS200901509
>gi|16120353|ref|NC_003143.1|	3757791	-->		?	?	?		14	100	-	Point	AS200901509
>gi|16120353|ref|NC_003143.1|	3757791	<--		?	?	?		16	100	-	Point	AS200901509
>gi|16120353|ref|NC_003143.1|	4000979	-->		gi|16120353|ref|NC_003143.1|	4417515	-->		19	26.32	416535	Point	AS200901509
>gi|16120353|ref|NC_003143.1|	4268414	-->		?	?	?		11	27.27	-	Point	AS200901509
>gi|16120353|ref|NC_003143.1|	4280835	<--		?	?	?		12	41.67	-	Point	AS200901509
>gi|16120353|ref|NC_003143.1|	4280895	-->		?	?	?		11	36.36	-	Point	AS200901509
>gi|16120353|ref|NC_003143.1|	4612616	<--		?	?	?		10	90	-	Point	AS200901509
>gi|16082679|ref|NC_003132.1|	9612	-->		?	?	?		21	100	-	Point	AS200901539
>gi|16082691|ref|NC_003131.1|	14991	<--		?	?	?		38	100	-	Point	AS200901539
>gi|16082691|ref|NC_003131.1|	14999	-->		?	?	?		41	95.12	-	Point	AS200901539
>gi|16082691|ref|NC_003131.1|	70305	-->		?	?	?		36	94.44	-	Point	AS200901539
>gi|16082781|ref|NC_003134.1|	96210	-->		?	?	?		20	100	-	Point	AS200901539
>gi|16120353|ref|NC_003143.1|	1	<--		gi|16120353|ref|NC_003143.1|	4653728	-->		6	100	4653726	Point	AS200901539
>gi|16120353|ref|NC_003143.1|	184993	<--		?	?	?		17	88.24	-	Point	AS200901539
>gi|16120353|ref|NC_003143.1|	190049	-->		gi|16120353|ref|NC_003143.1|	192009	<--		12	91.67	1959	Point	AS200901539
>gi|16120353|ref|NC_003143.1|	300410	-->		gi|16120353|ref|NC_003143.1|	301122	<--		16	93.75	711	Point	AS200901539
>gi|16120353|ref|NC_003143.1|	2546052	<--		?	?	?		8	100	-	Point	AS200901539
>gi|16120353|ref|NC_003143.1|	2546055	-->		?	?	?		10	100	-	Point	AS200901539
>gi|16120353|ref|NC_003143.1|	2555118	<--		gi|16120353|ref|NC_003143.1|	2562854	-->		19	47.37	7735	Point	AS200901539
>gi|16120353|ref|NC_003143.1|	2769381	-->		gi|16120353|ref|NC_003143.1|	2769622	<--		6	100	240	Point	AS200901539
>gi|16120353|ref|NC_003143.1|	4612615	<--		?	?	?		13	100	-	Point	AS200901539
>gi|16120353|ref|NC_003143.1|	4612617	-->		?	?	?		10	100	-	Point	AS200901539
>gi|16082679|ref|NC_003132.1|	9612	-->		?	?	?		11	90.91	-	Point	AS200901703
>gi|16082691|ref|NC_003131.1|	70305	-->		?	?	?		24	95.83	-	Point	AS200901703
>gi|16082781|ref|NC_003134.1|	96210	-->		ori	?	?		17	100	-	Point	AS200901703
>gi|16120353|ref|NC_003143.1|	1	<--		gi|16120353|ref|NC_003143.1|	4653728	-->		6	100	4653726	Point	AS200901703
>gi|16120353|ref|NC_003143.1|	184993	<--		?	?	?		8	75	-	Point	AS200901703
>gi|16120353|ref|NC_003143.1|	190049	-->		gi|16120353|ref|NC_003143.1|	192009	<--		3	100	1959	Point	AS200901703
>gi|16120353|ref|NC_003143.1|	300410	-->		gi|16120353|ref|NC_003143.1|	301122	<--		8	100	711	Point	AS200901703
>gi|16120353|ref|NC_003143.1|	1992559	-->		gi|16120353|ref|NC_003143.1|	1994519	<--		15	100	1959	Point	AS200901703
>gi|16120353|ref|NC_003143.1|	2372654	-->		?	?	?		6	83.33	-	Point	AS200901703
>gi|16120353|ref|NC_003143.1|	2372661	<--		?	?	?		12	91.67	-	Point	AS200901703
>gi|16120353|ref|NC_003143.1|	2555118	<--		gi|16120353|ref|NC_003143.1|	2560549	-->		19	36.84	5430	Point	AS200901703
>gi|16120353|ref|NC_003143.1|	3762521	-->		gi|16120353|ref|NC_003143.1|	3762679	<--		5	100	157	Point	AS200901703
>gi|16120353|ref|NC_003143.1|	4612615	<--		?	?	?		8	62.5	-	Point	AS200901703
>gi|16120353|ref|NC_003143.1|	4612617	-->		?	?	?		4	100	-	Point	AS200901703
>gi|16082679|ref|NC_003132.1|	9612	-->		?	?	?		41	100	-	Point	AS200901799
>gi|16082691|ref|NC_003131.1|	70305	-->		?	?	?		64	96.88	-	Point	AS200901799
>gi|16082781|ref|NC_003134.1|	96210	-->		?	?	?		28	96.43	-	Point	AS200901799
>gi|16120353|ref|NC_003143.1|	1	<--		gi|16120353|ref|NC_003143.1|	4653728	-->		21	100	4653726	Point	AS200901799
>gi|16120353|ref|NC_003143.1|	190049	-->		gi|16120353|ref|NC_003143.1|	192009	<--		22	100	1959	Point	AS200901799
>gi|16120353|ref|NC_003143.1|	300410	-->		gi|16120353|ref|NC_003143.1|	301122	<--		14	100	711	Point	AS200901799
>gi|16120353|ref|NC_003143.1|	1992559	-->		gi|16120353|ref|NC_003143.1|	1994519	<--		27	96.3	1959	Point	AS200901799
>gi|16120353|ref|NC_003143.1|	2190946	-->		?	?	?		22	77.27	-	Point	AS200901799
>gi|16120353|ref|NC_003143.1|	2190948	<--		?	?	?		30	86.67	-	Point	AS200901799
>gi|16120353|ref|NC_003143.1|	2555118	<--		gi|16120353|ref|NC_003143.1|	2560549	-->		44	38.64	5430	Point	AS200901799
>gi|16120353|ref|NC_003143.1|	2726564	<--		?	?	?		20	95	-	Point	AS200901799
>gi|16120353|ref|NC_003143.1|	2726565	-->		?	?	?		19	94.74	-	Point	AS200901799
>gi|16120353|ref|NC_003143.1|	4280835	<--		?	?	?		19	52.63	-	Point	AS200901799
>gi|16120353|ref|NC_003143.1|	4280895	-->		?	?	?		26	34.62	-	Point	AS200901799
>gi|16120353|ref|NC_003143.1|	4302749	<--		?	?	?		27	25.93	-	Point	AS200901799
>gi|16120353|ref|NC_003143.1|	4612616	<--		?	?	?		16	81.25	-	Point	AS200901799
>gi|16120353|ref|NC_003143.1|	4612617	-->		?	?	?		21	100	-	Point	AS200901799
>gi|16082679|ref|NC_003132.1|	9612	-->		?	?	?		17	88.24	-	Point	AS200901990
>gi|16082781|ref|NC_003134.1|	96210	-->		?	?	?		22	100	-	Point	AS200901990
>gi|16120353|ref|NC_003143.1|	1	<--		gi|16120353|ref|NC_003143.1|	4653728	-->		24	95.83	4653726	Point	AS200901990
>gi|16120353|ref|NC_003143.1|	184993	<--		?	?	?		19	89.47	-	Point	AS200901990
>gi|16120353|ref|NC_003143.1|	185001	-->		?	?	?		18	94.44	-	Point	AS200901990
>gi|16120353|ref|NC_003143.1|	190049	-->		gi|16120353|ref|NC_003143.1|	192009	<--		20	95	1959	Point	AS200901990
>gi|16120353|ref|NC_003143.1|	300410	-->		gi|16120353|ref|NC_003143.1|	301122	<--		26	100	711	Point	AS200901990
>gi|16120353|ref|NC_003143.1|	1133115	<--		?	?	?		32	50	-	Point	AS200901990
>gi|16120353|ref|NC_003143.1|	1133120	-->		?	?	?		20	50	-	Point	AS200901990
>gi|16120353|ref|NC_003143.1|	1442414	<--		?	?	?		26	76.92	-	Point	AS200901990
>gi|16120353|ref|NC_003143.1|	1442420	-->		?	?	?		21	85.71	-	Point	AS200901990
>gi|16120353|ref|NC_003143.1|	1534254	-->		?	?	?		19	94.74	-	Point	AS200901990
>gi|16120353|ref|NC_003143.1|	1534255	<--		?	?	?		11	90.91	-	Point	AS200901990
>gi|16120353|ref|NC_003143.1|	1992559	-->		gi|16120353|ref|NC_003143.1|	1994519	<--		21	100	1959	Point	AS200901990
>gi|16120353|ref|NC_003143.1|	2555118	<--		gi|16120353|ref|NC_003143.1|	2560549	-->		46	47.83	5430	Point	AS200901990
>gi|16120353|ref|NC_003143.1|	3081558	-->		gi|16120353|ref|NC_003143.1|	3081631	<--		21	80.95	72	Point	AS200901990
>gi|16120353|ref|NC_003143.1|	3304214	-->		?	?	?		20	100	-	Point	AS200901990
>gi|16120353|ref|NC_003143.1|	3304217	<--		?	?	?		16	100	-	Point	AS200901990
>gi|16120353|ref|NC_003143.1|	3682642	<--		?	?	?		14	28.57	-	Point	AS200901990
>gi|16120353|ref|NC_003143.1|	4000979	-->		gi|16120353|ref|NC_003143.1|	4417515	-->		24	29.17	416535	Point	AS200901990
>gi|16120353|ref|NC_003143.1|	4077783	-->		gi|16120353|ref|NC_003143.1|	4077908	<--		16	68.75	124	Point	AS200901990
>gi|16120353|ref|NC_003143.1|	4612616	<--		?	?	?		24	95.83	-	Point	AS200901990
>gi|16120353|ref|NC_003143.1|	4612617	-->		?	?	?		22	100	-	Point	AS200901990
>gi|16082679|ref|NC_003132.1|	9612	-->		?	?	?		7	100	-	Point	AS200902009
>gi|16082691|ref|NC_003131.1|	70305	-->		?	?	?		31	96.77	-	Point	AS200902009
>gi|16082781|ref|NC_003134.1|	96210	-->		?	?	?		17	94.12	-	Point	AS200902009
>gi|16120353|ref|NC_003143.1|	1	<--		gi|16120353|ref|NC_003143.1|	4653728	-->		16	100	4653726	Point	AS200902009
>gi|16120353|ref|NC_003143.1|	184993	<--		?	?	?		13	69.23	-	Point	AS200902009
>gi|16120353|ref|NC_003143.1|	185001	-->		?	?	?		10	80	-	Point	AS200902009
>gi|16120353|ref|NC_003143.1|	190049	-->		gi|16120353|ref|NC_003143.1|	192009	<--		4	100	1959	Point	AS200902009
>gi|16120353|ref|NC_003143.1|	300410	-->		gi|16120353|ref|NC_003143.1|	301122	<--		10	100	711	Point	AS200902009
>gi|16120353|ref|NC_003143.1|	1133119	<--		?	?	?		7	71.43	-	Point	AS200902009
>gi|16120353|ref|NC_003143.1|	1133120	-->		?	?	?		13	84.62	-	Point	AS200902009
>gi|16120353|ref|NC_003143.1|	1442414	<--		?	?	?		7	71.43	-	Point	AS200902009
>gi|16120353|ref|NC_003143.1|	1442420	-->		?	?	?		10	70	-	Point	AS200902009
>gi|16120353|ref|NC_003143.1|	1534254	-->		?	?	?		14	100	-	Point	AS200902009
>gi|16120353|ref|NC_003143.1|	1534255	<--		?	?	?		5	100	-	Point	AS200902009
>gi|16120353|ref|NC_003143.1|	1992559	-->		gi|16120353|ref|NC_003143.1|	1994519	<--		11	100	1959	Point	AS200902009
>gi|16120353|ref|NC_003143.1|	2117881	<--		?	?	?		10	30	-	Point	AS200902009
>gi|16120353|ref|NC_003143.1|	2555118	<--		gi|16120353|ref|NC_003143.1|	2560549	-->		28	39.29	5430	Point	AS200902009
>gi|16120353|ref|NC_003143.1|	3116221	-->		gi|16120353|ref|NC_003143.1|	3116395	<--		9	88.89	173	Point	AS200902009
>gi|16120353|ref|NC_003143.1|	3304214	-->		?	?	?		12	100	-	Point	AS200902009
>gi|16120353|ref|NC_003143.1|	3304217	<--		?	?	?		9	100	-	Point	AS200902009
>gi|16120353|ref|NC_003143.1|	4612616	<--		?	?	?		12	66.67	-	Point	AS200902009
>gi|16120353|ref|NC_003143.1|	4612617	-->		?	?	?		14	100	-	Point	AS200902009
>gi|16082679|ref|NC_003132.1|	9612	-->		?	?	?		19	89.47	-	Point	AS200902147
>gi|16082691|ref|NC_003131.1|	70305	-->		?	?	?		26	96.15	-	Point	AS200902147
>gi|16082781|ref|NC_003134.1|	72877	-->		?	?	?		9	88.89	-	Point	AS200902147
>gi|16082781|ref|NC_003134.1|	72878	<--		?	?	?		14	92.86	-	Point	AS200902147
>gi|16082781|ref|NC_003134.1|	96210	-->		?	?	?		8	100	-	Point	AS200902147
>gi|16120353|ref|NC_003143.1|	1	<--		gi|16120353|ref|NC_003143.1|	4653728	-->		10	100	4653726	Point	AS200902147
>gi|16120353|ref|NC_003143.1|	184993	<--		?	?	?		14	85.71	-	Point	AS200902147
>gi|16120353|ref|NC_003143.1|	185001	-->		?	?	?		15	86.67	-	Point	AS200902147
>gi|16120353|ref|NC_003143.1|	190049	-->		gi|16120353|ref|NC_003143.1|	192009	<--		6	83.33	1959	Point	AS200902147
>gi|16120353|ref|NC_003143.1|	300410	-->		gi|16120353|ref|NC_003143.1|	301122	<--		9	100	711	Point	AS200902147
>gi|16120353|ref|NC_003143.1|	2555118	<--		gi|16120353|ref|NC_003143.1|	2560549	-->		17	52.94	5430	Point	AS200902147
>gi|16120353|ref|NC_003143.1|	3081558	-->		gi|16120353|ref|NC_003143.1|	3081623	<--		9	44.44	64	Point	AS200902147
>gi|16120353|ref|NC_003143.1|	3332702	-->		gi|16120353|ref|NC_003143.1|	3332868	<--		8	100	165	Point	AS200902147
>gi|16120353|ref|NC_003143.1|	3346949	<--		?	?	?		7	100	-	Point	AS200902147
>gi|16120353|ref|NC_003143.1|	3346950	-->		?	?	?		4	100	-	Point	AS200902147
>gi|16120353|ref|NC_003143.1|	3757791	-->		?	?	?		6	100	-	Point	AS200902147
>gi|16120353|ref|NC_003143.1|	3757791	<--		?	?	?		10	100	-	Point	AS200902147
>gi|16120353|ref|NC_003143.1|	4303391	<--		?	?	?		9	55.56	-	Point	AS200902147
>gi|16120353|ref|NC_003143.1|	4612615	<--		?	?	?		15	73.33	-	Point	AS200902147
>gi|16120353|ref|NC_003143.1|	4612617	-->		?	?	?		9	100	-	Point	AS200902147
>gi|16120353|ref|NC_003143.1|	1	<--		gi|16120353|ref|NC_003143.1|	4653728	-->		31	96.77	4653726	Point	CO92
>gi|16120353|ref|NC_003143.1|	2554170	<--		gi|16120353|ref|NC_003143.1|	2562911	-->		58	50	8740	Point	CO92
>gi|16120353|ref|NC_003143.1|	4000979	-->		gi|16120353|ref|NC_003143.1|	4417515	-->		36	25	416535	Point	CO92
>gi|16082691|ref|NC_003131.1|	70305	-->		?	?	?		80	100	-	Point	CO92
>gi|16082781|ref|NC_003134.1|	96210	-->		?	?	?		37	100	-	Point	CO92
>gi|16082679|ref|NC_003132.1|	9612	-->		?	?	?		81	97.53	-	Point	CO92
